# Supplementary material for: An LSTM-based optimization algorithm for enhancing quantitative arbitrage trading
Source: PeerJ Comput Sci. 2024 Jul 8;10:e2164. doi: 10.7717/peerj-cs.2164 (PMC11323094; doi:10.7717/peerj-cs.2164)
Supplement: Supplemental Information 1 [file peerj-cs-10-2164-s001.csv]

DateTimeStamp	LastPrice	high_price	low_price	open_price	x_KLineQty	x_TotalQty	x_PositionQty	y_KLineQty	y_TotalQty	y_PositionQty	bbands_up	bbands_down	std	ma10	ma20	ma30	rsi	kalman	MACD	Hurst	status_y	status	status_order
20230612223500000	762.0	768.0	755.0	762.0	80	3443	36760	316	9056	74795	762.4544858895476	746.8455141104523	6.694027188471823	755.6	754.65	750.7	1.6880720203019712	1.1897419865018142	1.3357083300617396	0.6383922757330358	2	0	-1
20230612224000000	763.0	769.0	757.0	763.0	96	3539	36789	325	9381	74928	763.0498344352708	747.9501655647292	6.84397545290747	756.7	755.5	751.4	1.6949213333417334	0.6022165126929194	1.7139222766504796	0.6305858009121865	2	0	-1
20230612224500000	764.0	771.0	758.0	764.0	18	3557	36785	146	9527	74894	764.2561704891991	748.0438295108008	6.974875546480303	757.5	756.15	752.1333333333333	1.7013445741917061	0.4700844739519273	1.9571364972662315	0.6286729295899518	2	0	-1
20230612225000000	766.0	772.0	761.0	765.0	203	3760	36733	200	9727	74947	765.6096766683149	748.2903233316852	7.30479294709987	758.3	756.95	752.8	1.807032738038205	0.7832101184752518	2.226160431354229	0.601143882894225	0	4	-1
20230612225500000	764.0	769.0	756.0	766.0	59	3819	36729	105	9832	74985	766.4777502749905	748.5222497250095	7.3834650101124994	759.5	757.5	753.4666666666667	1.4266111261997854	-0.425077332810724	1.9816435341929246	0.6256837541551403	2	4	-1
20230612230000000	771.0	779.0	755.0	764.0	80	3899	36717	420	10252	74902	768.4873656754353	748.7126343245648	7.972452571197898	761.4	758.6	754.2	2.1072561862197037	2.207294429998182	2.572268554996479	0.614831420618768	0	4	-1
20230613090500000	755.0	773.0	747.0	769.0	697	4596	36882	1200	11452	74984	768.4079968025649	748.3920031974351	7.586537784494028	761.5	758.4	754.6666666666666	0.04393747751637968	-4.6039946687510795	0.7139075550748739	0.6273669286763222	0	4	-1
20230613091000000	753.0	767.0	748.0	755.0	150	4746	36922	484	11936	75085	768.3742396312358	747.8257603687642	7.332499952646135	761.2	758.1	754.9666666666667	-0.2682122985840554	-1.9683840743145862	-0.7967446363140267	0.6034085835030413	0	0	-1
20230613091500000	750.0	761.0	737.0	753.0	177	4923	36952	602	12538	75056	768.6104788108162	746.8895211891838	6.509906980048861	760.7	757.75	755.4333333333333	-0.8346253410355949	-1.664849643701627	-2.1360881840909736	0.6166495397235529	0	0	-1
20230613092000000	747.0	759.0	736.0	752.0	114	5037	36990	343	12881	75168	769.080046491886	745.419953508114	6.221468208282245	759.5	757.25	755.6	-1.3823103666352246	-1.6374326833415542	-3.292979613859422	0.5998146258095187	1	0	-1
20230613092500000	747.0	756.0	739.0	748.0	230	5267	37053	243	13124	75225	769.4427845034357	744.1572154965642	5.91429529943246	758.0	756.8	755.7666666666667	-1.4822842321566032	-0.689565638996738	-3.8844560807767317	0.6117567780985401	0	0	-1
20230613093000000	743.0	758.0	732.0	749.0	150	5417	37039	602	13726	75376	770.2247972958086	742.4752027041915	6.101001739241042	756.0	756.35	755.6666666666666	-2.0761617858909753	-1.7702286449057885	-4.592223078511383	0.6053546234426594	2	0	-1
20230613093500000	744.0	752.0	734.0	743.0	396	5813	37233	686	14412	75280	770.6345557541975	740.8654442458025	6.401475524352872	754.0	755.75	755.4333333333333	-1.7860465590843733	-0.458848367251588	-4.6871331690059845	0.6131908475365061	2	0	-1
20230613094000000	745.0	755.0	734.0	744.0	70	5883	37241	264	14676	75341	770.6550634842795	739.5449365157206	6.602693053259068	751.9	755.1	755.2666666666667	-1.5549210880852713	-0.11076349266909263	-4.3822581546767845	0.60823927502898	0	0	-1
20230613094500000	741.0	748.0	737.0	745.0	93	5976	37273	147	14823	75283	771.2410155473032	737.8589844526967	7.074523933727901	749.6	754.55	754.8666666666667	-1.9600847769497434	-1.6567507550520335	-4.470976219204074	0.6116584643797931	0	0	-1
20230613095000000	739.0	751.0	726.0	740.0	119	6095	37298	166	14989	75276	771.8988888545922	735.9011111454078	7.561892767172927	746.4	753.9	754.5333333333333	-2.0541594296027768	-1.4533247896169696	-4.536279138391806	0.591440582313222	0	0	-1
20230613095500000	737.0	748.0	729.0	738.0	134	6229	37321	191	15180	75335	772.4971077541214	733.6028922458785	8.137976816547628	744.6	753.05	753.8	-2.064395165864704	-1.4347763035972483	-4.573143513424283	0.6043352450837313	2	0	-1
20230613100000000	745.0	755.0	727.0	736.0	587	6816	37604	403	15583	75111	772.2027916803733	732.7972083196267	8.22732574345327	743.8	752.5	753.3333333333334	-1.012884817398224	1.8379443085044767	-3.3034742729995834	0.5748309231903506	2	0	-1
20230613100500000	747.0	756.0	734.0	745.0	345	7161	37521	280	15863	75041	771.9080791597739	732.2919208402261	8.274458693272127	743.5	752.1	753.0	-0.7251229624094365	0.8166162970070999	-2.039735913500161	0.5924554743603827	2	0	-1
20230613101000000	749.0	756.0	743.0	748.0	80	7241	37519	254	16117	75026	771.1897932607717	732.0102067392284	8.270160551981778	743.7	751.6	752.7333333333333	-0.45142211083661854	0.5912274263825559	-0.8413131975552304	0.6136910392200738	2	0	-1
20230613101500000	751.0	756.0	745.0	750.0	130	7371	37489	135	16252	75022	770.0497368402887	732.0502631597112	8.253012917851407	744.1	751.05	752.5666666666667	-0.18982966369506016	0.567124710760032	0.25526516227209317	0.6123576164505551	2	0	-1
20230613103500000	752.0	776.0	733.0	751.0	266	7637	37488	315	16567	74915	768.7043950737152	732.2956049262848	8.253012917851407	745.0	750.5	752.5666666666667	-0.06866179325140884	0.2638329256224313	1.1023078745307746	0.5888158207898583	2	0	-1
20230613104000000	757.0	763.0	749.0	753.0	318	7955	37449	369	16936	74841	767.5543098110827	732.7456901889173	8.268816924647282	746.3	750.15	752.6	0.5321196538872053	1.5239515587168937	2.2565720264755402	0.5869427960728415	2	0	-1
20230613104500000	758.0	767.0	747.0	758.0	224	8179	37425	817	17753	74533	766.00884374733	733.49115625267	8.268816924647282	747.6	749.75	752.6	0.6530559388615708	0.6044947632594019	3.0272036961237303	0.59049447814695	2	0	-1
20230613105000000	761.0	770.0	751.0	758.0	254	8433	37388	518	18271	74566	765.3784663386516	733.8215336613484	8.403768995714563	749.6	749.6	752.9	0.9638532430068646	1.048605361223584	3.7653552182400936	0.5573694044164533	0	0	-1
20230613105500000	759.0	770.0	751.0	763.0	208	8641	37354	565	18836	74547	762.175735273604	735.824264726396	8.47243897719082	751.6	749.0	753.1333333333333	0.6924413008415514	-0.4402016336154516	3.797695046229652	0.5269225955992011	0	0	-1
20230613110000000	753.0	767.0	743.0	758.0	105	8746	37318	983	19819	74286	761.9215206485286	735.8784793514714	8.470930684798848	753.2	748.9	753.1	-0.011805078299067365	-2.169974711127492	2.866753445216685	0.5237552386653209	1	0	-1
20230613110500000	753.0	768.0	737.0	750.0	229	8975	37274	439	20258	74194	761.9215206485286	735.8784793514714	8.453795991545258	754.0	748.9	753.0	0.0	-0.7255523652804653	2.140125258226292	0.5045433987641045	2	0	-1
20230613111000000	755.0	765.0	748.0	754.0	297	9272	37220	466	20724	74182	762.4357066052296	735.8642933947704	8.453795991545258	754.8	749.15	753.0	0.23658011170369192	0.2999148179922743	1.8300406880990867	0.5407483830086017	0	0	-1
20230613111500000	753.0	763.0	747.0	754.0	90	9362	37180	101	20825	74198	762.7987827160186	736.1012172839814	8.380135241549903	755.2	749.45	752.8	0.023865963285224445	-0.7282275920209731	1.2825803893386458	0.5724896537872156	0	0	-1
20230613112000000	749.0	760.0	741.0	756.0	329	9691	37308	126	20951	74195	762.8537588673361	736.2462411326638	8.227933451899625	755.0	749.55	752.3666666666667	-0.4091752426472767	-1.6813173530170322	0.3568424406822016	0.5963650950326039	2	0	-1
20230613112500000	753.0	755.0	743.0	747.0	71	9762	37314	333	21284	74079	763.0803491894898	737.0196508105101	7.989507007458109	755.1	750.05	752.0333333333333	0.12099202939109074	0.6526029143609523	0.2628054074830639	0.5954108660756018	0	0	-1
20230613113000000	750.0	760.0	746.0	754.0	68	9830	37310	411	21695	73908	763.0822425361705	737.6177574638295	7.679771408635083	754.4	750.35	751.5666666666667	-0.2039991274877232	-1.002024603231359	-0.1990543080933722	0.5827747516477276	2	0	-1
20230613133500000	753.0	768.0	735.0	750.0	261	10091	37340	364	22059	73873	763.2859483087601	738.2140516912399	7.205245003159543	753.9	750.75	751.1333333333333	0.25907053345835285	0.5107456910989067	-0.100981054752315	0.5760266447215973	2	0	-1
20230613134000000	757.0	763.0	749.0	754.0	475	10566	37679	114	22173	73860	763.5245563592197	739.5754436407802	6.89129886160802	753.5	751.55	750.9	0.8851742062709851	1.2727491605888586	0.47077165768896134	0.5647052230019093	1	0	-1
20230613134500000	757.0	772.0	745.0	758.0	895	11461	38066	178	22351	73895	763.1546718772623	741.7453281227378	5.91992867824905	753.3	752.45	750.4333333333333	1.109247597997913	0.21087523497572777	0.7978309620589394	0.5362011367297541	2	0	-1
20230613135000000	759.0	769.0	750.0	758.0	613	12074	38060	158	22509	73917	761.9517855245368	745.1482144754631	6.064560073813177	753.9	753.55	750.5666666666667	1.3905927603468695	0.6025216725756324	1.2078284266974273	0.5260782573097963	2	0	-1
20230613135500000	761.0	768.0	752.0	759.0	247	12321	37998	111	22620	73912	762.381811750797	746.318188249203	6.335525936249405	754.7	754.35	750.8333333333334	1.604707607382196	0.7344618731951831	1.6455642935250314	0.4936518783768921	0	0	-1
20230613140000000	759.0	769.0	751.0	761.0	199	12520	37956	171	22791	73876	762.4726325179322	747.4273674820679	6.49991452935259	755.1	754.95	751.1333333333333	1.2102723245270453	-0.5196458166906046	1.5634473315696749	0.4856249832987784	2	0	-1
20230613140500000	764.0	770.0	758.0	762.0	156	12676	37917	106	22897	73867	763.6774682700507	747.7225317299494	6.846653683856564	756.2	755.7	751.7	1.7964980511576927	1.4409531925941328	2.0496852753192556	0.4652192503353303	0	0	-1
20230613141000000	762.0	774.0	757.0	765.0	114	12790	37861	57	22954	73834	764.3709605343325	748.1290394656675	7.030410135025314	757.5	756.25	752.2	1.3939442808857792	-0.2916359620683019	1.9685487258206367	0.4924810070915911	1	0	-1
20230613141500000	762.0	771.0	753.0	762.0	66	12856	37852	199	23153	73755	764.9931789984317	748.5068210015683	7.02890856076216	758.4	756.75	752.8333333333334	1.3041379877721253	-0.10250381942170299	1.7868300823488745	0.4588255588417475	1	0	-1
20230613142000000	762.0	768.0	757.0	763.0	32	12888	37852	65	23218	73774	765.5556998544938	748.4443001455062	7.017517763109371	759.6	757.0	753.4333333333333	1.220754539689393	-0.05467392913776531	1.5475219753443783	0.3682544022149301	2	0	-1
20230613142500000	763.0	769.0	755.0	759.0	49	12937	37839	187	23405	73675	766.1914763881691	748.3085236118309	7.0402809287382535	760.6	757.25	754.0333333333333	1.273623418927075	0.28751444312540203	1.408771046719651	0.35219461121514545	2	0	-1
20230613143000000	767.0	774.0	755.0	763.0	97	13034	37820	176	23581	73635	767.3372365864955	747.7627634135044	6.982597415479906	761.6	757.55	754.9	1.7328795117380262	1.3807768450167346	1.7200160710662553	0.31694091387958384	0	0	-1
20230613143500000	766.0	773.0	762.0	769.0	212	13246	37777	495	24076	73581	768.3479663092943	747.4520336907057	6.605048574133778	762.5	757.9	755.8	1.5442732760428985	0.072582846114798	1.6548969596545708	0.29553360377914034	2	0	-1
20230613144000000	769.0	774.0	762.0	766.0	155	13401	37713	230	24306	73447	769.944554237494	747.4554457625061	6.042810236599819	763.5	758.7	756.8666666666667	2.007895806465128	1.0456741734605377	1.8640632163781268	0.28796181688691885	2	0	-1
20230613144500000	770.0	778.0	761.0	768.0	82	13483	37723	393	24699	73448	771.4911054764756	747.6088945235243	6.0726161303565585	764.4	759.55	757.7	2.0254861720162363	0.6809196647016269	1.9746621548478505	0.2819466643953584	0	0	-1
20230613145000000	766.0	775.0	759.0	769.0	37	13520	37719	214	24913	73424	772.1648249054869	748.0351750945132	5.912322348752269	765.1	760.1	758.3333333333334	1.296726770705355	-1.0453385395644974	1.3750059360312106	0.32055504040962596	1	4	-1
20230613145500000	766.0	775.0	761.0	766.0	114	13634	37777	120	25033	73388	772.6138105177047	748.8861894822953	5.80430874437258	765.3	760.75	758.9	1.2232292100043174	-0.22731633330868029	0.8690179083094982	0.34541793317218517	0	4	-1
20230613150000000	763.0	775.0	756.0	765.0	93	13727	37733	333	25366	73157	772.0419780966515	750.8580219033486	5.657738063926254	765.4	761.45	759.3	0.6539715975172571	-0.9506914444610504	0.06337736612722189	0.3863865514281907	2	4	-1
20230613210500000	764.0	789.0	744.0	754.0	843	843	37583	2959	2959	73014	771.8994949366116	752.1005050633884	5.550675634551166	765.6	762.0	759.7	0.7746804683080094	0.1129052829350659	-0.3774496977019606	0.38993546869622847	0	4	-1
20230613211000000	761.0	784.0	742.0	764.0	493	1336	37471	1640	4599	72517	770.8077236573047	754.2922763426952	5.532228805423321	765.5	762.55	759.8333333333334	0.21088546907585046	-0.9056466327301138	-1.0761908841229104	0.3962389709298984	2	0	-1
20230613211500000	765.0	780.0	749.0	762.0	221	1557	37424	862	5461	72231	770.2005318948262	756.0994681051737	5.597221532947295	765.7	763.15	760.0666666666667	0.881389686703282	1.0444099883161764	-1.0040583281870017	0.39562419276401933	0	0	-1
20230613212000000	764.0	776.0	758.0	764.0	358	1915	37434	718	6179	72328	769.9652919500834	757.0347080499166	5.639641438562876	765.4	763.5	760.1666666666666	0.6797122432503798	-0.04862572023453732	-1.0884265387699559	0.3781991758467594	2	0	-1
20230613212500000	766.0	769.0	759.0	764.0	198	2113	37403	684	6863	71962	769.7629166517366	758.1370833482634	5.7306195127577615	765.4	763.95	760.4	0.9772067378636904	0.6453840010630785	-0.8810769497188096	0.33938048325721076	2	0	-1
20230613213000000	768.0	781.0	756.0	768.0	311	2424	37303	379	7242	71868	769.9999999999883	758.8000000000117	5.717516943569122	765.3	764.4	760.9	1.241797806648544	0.8298432664794986	-0.49974575086507045	0.3324790196815659	0	0	-1
20230613213500000	765.0	783.0	757.0	770.0	142	2566	37287	981	8223	71432	769.981449618826	759.218550381174	5.56866231693034	764.8	764.6	761.3	0.6644324596143992	-0.6860079582622263	-0.6663938776570237	0.3392733383483983	2	0	-1
20230613214000000	768.0	773.0	763.0	766.0	78	2644	37267	191	8414	71444	769.9683330509848	760.1316669490151	5.567365225630124	765.0	765.05	761.7333333333333	1.1256072509518862	0.8360467275533982	-0.4004380472036315	0.3773721076490332	2	0	-1
20230613214500000	769.0	779.0	762.0	769.0	133	2777	37250	232	8646	71432	770.4807335388259	760.119266461174	5.470730197047638	765.3	765.3	762.2666666666667	1.2307924336987215	0.5849473740981113	-0.13163425734496403	0.41069397160789783	0	0	-1
20230613215000000	767.0	774.0	763.0	768.0	57	2834	37246	165	8811	71418	770.5489999000489	760.551000099951	4.944581770876975	765.7	765.55	762.8666666666667	0.8359318391048136	-0.4080430781967748	-0.2577425223531069	0.446554662597496	2	0	-1
20230613215500000	768.0	773.0	758.0	765.0	41	2875	37227	127	8938	71342	770.6780430818351	761.021956918165	4.672496358716849	766.1	765.85	763.3666666666667	0.9916183936001444	0.2931758995631226	-0.2412697787477054	0.4157843630037383	0	0	-1
20230613220000000	766.0	772.0	761.0	767.0	80	2955	37216	472	9410	71252	770.5433283877777	761.5566716122222	3.9778553685790703	766.6	766.05	763.9	0.5279226631988291	-0.4879869491342889	-0.5186496299127938	0.39884963847251603	0	0	-1
20230613220500000	765.0	775.0	757.0	768.0	171	3126	37185	303	9713	71215	770.4523249528338	761.8476750471661	3.4268547289509277	766.6	766.15	764.3	0.20426894495593	-0.3744381300198373	-0.8368524494086786	0.38210804513836094	1	0	-1
20230613221000000	765.0	772.0	758.0	766.0	129	3255	37146	230	9943	71209	770.3616122274987	761.7383877725013	3.1483681840315665	766.7	766.05	764.5666666666667	0.13763743882660692	-0.04683127659621641	-1.0344189133334432	0.3827675544428259	0	0	-1
20230613221500000	762.0	769.0	757.0	766.0	278	3533	37120	79	10022	71202	770.5093991028847	761.1906008971154	2.862788073811185	766.3	765.85	764.7333333333333	-0.9547801873068811	-0.92614210735246	-1.5265644191599024	0.36222698186969765	1	0	-1
20230613222000000	762.0	771.0	755.0	762.0	65	3598	37107	194	10216	71246	770.2116875957756	760.7883124042244	2.709038369770515	765.7	765.5	764.8333333333334	-1.0458815810620596	-0.21468104984315534	-1.7911619488489512	0.35995328247576486	2	0	-1
20230613222500000	765.0	768.0	759.0	760.0	74	3672	37115	243	10459	71232	769.486744032885	761.013255967115	2.6138519893487127	765.7	765.25	764.9666666666667	0.012752571097802904	0.8957534066308506	-1.5122777723968048	0.3575018100803009	0	0	-1
20230613223000000	762.0	769.0	762.0	765.0	35	3707	37111	101	10560	71250	769.4985952839112	760.6014047160887	2.4349309823666236	765.1	765.05	765.0666666666667	-1.2594470598448266	-0.7164795942084144	-1.6697345397558632	0.4066973990687923	2	0	-1
20230613223500000	767.0	769.0	761.0	763.0	45	3752	37114	34	10594	71243	769.612205669057	760.5877943309431	2.450623503428374	764.9	765.1	765.1666666666666	0.7481089325914707	1.4189242823344583	-1.0675389295858837	0.4381504179541336	1	0	-1
20230613224000000	767.0	771.0	763.0	768.0	69	3821	37130	77	10671	71253	769.776605857124	760.8233941428759	2.3990738953928776	764.9	765.3	765.3333333333334	0.6947125179708946	0.38216097507663166	-0.6565195160739483	0.47260426287188806	1	0	-1
20230613224500000	767.0	770.0	764.0	767.0	27	3848	37133	105	10776	71265	769.9433283877261	760.956671612274	2.3345235059857505	764.8	765.45	765.5	0.642529405317179	0.15154997067229947	-0.38537561498537176	0.44877614173533503	2	0	-1
20230613225000000	768.0	771.0	764.0	767.0	27	3875	37149	32	10808	71267	769.9279534881709	761.672046511829	2.2825424421026654	765.0	765.8	765.7	1.0076482949781242	0.41764820115209544	-0.08760310996839937	0.44438429691051173	2	4	-1
20230613225500000	770.0	771.0	767.0	769.0	18	3893	37154	24	10832	71268	770.5433283877777	761.5566716122222	2.3513589451397867	765.5	766.05	765.9333333333333	1.7294963302274375	0.8092753482820279	0.3390849541933898	0.42393396323858723	2	4	-1
20230613230000000	771.0	775.0	763.0	769.0	112	4005	37127	184	11016	71219	771.2744230428063	761.5255769571936	2.5157283018817616	766.1	766.4	766.0666666666667	1.9609960780117444	0.6090806971238213	0.6957989290902509	0.4349662229422283	2	4	-1
20230614090500000	772.0	781.0	759.0	770.0	276	4281	37131	753	11769	71257	772.1442630355385	761.2557369644616	2.7317068331397167	767.1	766.7	766.2666666666667	2.0988098956225403	0.5795947670789858	0.9883690979481394	0.38721400590994265	0	4	-1
20230614091000000	768.0	779.0	765.0	772.0	108	4389	37123	200	11969	71277	772.1442630355385	761.2557369644616	2.704112094980942	767.7	766.7	766.2333333333333	0.6533259734112844	-0.9988891486405505	0.5849688288746298	0.3654166914245425	2	0	-1
20230614091500000	774.0	782.0	763.0	771.0	141	4530	37142	287	12256	71366	773.3877880695122	760.9122119304877	2.971905486757986	768.6	767.15	766.3666666666667	2.568498011577223	1.7637653070034112	1.041514695250891	0.37591676711432387	0	0	-1
20230614092000000	772.0	782.0	762.0	773.0	92	4622	37137	256	12512	71388	773.931033353478	760.768966646522	3.1377628265303223	769.6	767.35	766.5666666666667	1.731594653169295	-0.07061390683828765	0.989668806930736	0.4117867148373993	2	0	-1
20230614092500000	774.0	781.0	767.0	772.0	80	4702	37132	147	12659	71345	774.7665891468585	760.4334108531416	3.4066927591955745	770.3	767.6	766.8333333333334	2.1037020868177443	0.7608458004111264	1.1301763182293474	0.44697177603644017	0	0	-1
20230614093000000	773.0	781.0	766.0	773.0	90	4792	37130	162	12821	71312	775.433923280751	760.366076719249	3.5031731647496707	770.9	767.9	767.1666666666666	1.6651570045211308	0.0236969560207621	0.9983996946384552	0.4904367098700036	0	0	-1
20230614093500000	771.0	781.0	766.0	774.0	80	4872	37133	190	13011	71260	775.7044104933245	760.3955895066754	3.5175749222061117	771.3	768.05	767.4	1.0234323588315262	-0.47270767931576113	0.5729577161831836	0.47315175559697265	2	0	-1
20230614094000000	775.0	784.0	764.0	770.0	98	4970	37167	120	13131	71246	776.660882305247	760.339117694753	3.5658877654176884	772.0	768.5	767.8666666666667	2.0004368624590647	1.2911502796170775	0.7502604333419303	0.48389534176504545	1	0	-1
20230614094500000	775.0	780.0	770.0	776.0	99	5069	37173	170	13301	71219	777.461678320528	760.538321679472	3.745219174716837	772.5	769.0	768.2	1.815648078997694	0.47409245264969907	0.7838060413628867	0.4806624522508157	2	0	-1
20230614095000000	777.0	785.0	767.0	774.0	156	5225	37215	296	13597	71140	778.530845424694	760.669154575306	3.978972508352153	773.1	769.6	768.6333333333333	2.102720400581917	0.9271390682644862	0.9789731649651516	0.5040067502993872	0	0	-1
20230614095500000	773.0	784.0	769.0	776.0	281	5506	37251	535	14132	71299	778.4752627586195	761.8247372413805	4.022713291078824	773.2	770.15	768.8666666666667	1.0274988631429	-0.8463631714863386	0.4971672966062082	0.47335565841390315	2	0	-1
20230614100000000	775.0	781.0	769.0	775.0	549	6055	36905	470	14602	71283	778.4837490849521	763.1162509150478	4.16613329919563	773.9	770.8	769.1	1.4161812828070361	0.6033371803489135	0.38098375277458096	0.47901979587597854	0	0	-1
20230614100500000	773.0	787.0	767.0	779.0	289	6344	36781	474	15076	71030	778.4553428588638	763.9446571411363	4.1511711868124905	773.8	771.2	769.3666666666667	0.8752549990893557	-0.31368803459101713	-0.01135391755223214	0.48271113909868796	0	0	-1
20230614101000000	772.0	778.0	769.0	774.0	85	6429	36764	100	15176	71004	777.6025418253369	765.7974581746632	4.169332480545696	773.8	771.7	769.5	0.599616368247224	-0.23035957196547205	-0.4285514498756964	0.5349764133982629	2	0	-1
20230614101500000	776.0	782.0	770.0	774.0	132	6561	36733	60	15236	70994	777.921481612208	766.3785183877919	4.327688631231329	774.0	772.15	769.7333333333333	1.4480400973033123	1.3601007326088959	-0.20030708443434708	0.5664869634666188	2	0	-1
20230614103500000	781.0	786.0	772.0	773.0	328	6889	36768	280	15516	71007	779.3083279569842	766.3916720430159	4.7427137098219765	774.8	772.85	770.2	2.2771772999145137	2.091442782189372	0.5486146794446736	0.6076648136858113	2	0	-1
20230614104000000	783.0	795.0	771.0	784.0	181	7070	36767	196	15712	71042	780.9239260375775	766.3760739624224	5.248174285723877	776.0	773.65	770.7	2.3436721668063702	1.3771566721646231	1.2004708463360814	0.6091428755704932	0	0	-1
20230614104500000	782.0	790.0	774.0	786.0	93	7163	36748	335	16047	71083	781.999182962921	766.700817037079	5.547872465088657	776.7	774.35	771.2333333333333	1.9406838809685212	0.29618200660564714	1.3716747013041584	0.5968677022081805	2	0	-1
20230614105000000	784.0	791.0	778.0	784.0	191	7354	36713	190	16237	71074	783.4992603226632	766.6007396773367	5.874994089831543	777.6	775.05	771.8666666666667	2.0652503045634947	0.992874427020602	1.6124198687632774	0.5856856596759635	0	0	-1
20230614105500000	783.0	786.0	775.0	777.0	222	7576	36740	28	16265	71073	784.5556162055219	766.744383794478	6.059336230607735	778.2	775.65	772.4666666666667	1.7383642254618439	0.22574880860655727	1.4975509102161784	0.5862272567855289	2	0	-1
20230614110000000	786.0	793.0	776.0	782.0	458	8034	36726	86	16351	71069	786.1535707780314	766.5464292219687	6.207164319468987	779.5	776.35	773.2666666666667	2.05139298365194	1.3096456738772124	1.6729396165914086	0.550415355708241	0	0	-1
20230614110500000	785.0	792.0	782.0	788.0	139	8173	36693	69	16420	71057	786.9077288795969	767.4922711204032	6.18860960869959	780.5	777.2	774.0333333333333	1.772072785339439	0.3262975579040875	1.5067077599816017	0.519789714586898	0	0	-1
20230614111000000	783.0	789.0	777.0	784.0	375	8548	36768	194	16614	71067	787.5550492174615	767.7449507825385	6.156207346157932	781.5	777.65	774.6333333333333	1.3590618697871315	-0.22487007001316847	1.0039994819956348	0.5032706934509021	0	0	-1
20230614111500000	780.0	787.0	777.0	782.0	124	8672	36743	135	16749	71023	787.6515623728855	768.4484376271145	5.760111881629461	782.3	778.05	775.2333333333333	0.8275302224369682	-0.6949503208821595	0.1868234547977634	0.5474948616305089	0	0	-1
20230614112000000	776.0	785.0	773.0	781.0	51	8723	36732	179	16928	70959	787.6215363062157	768.6784636937842	5.55417760689095	782.3	778.15	775.5333333333333	0.08402083975271399	-1.162038102578362	-0.9126782837677272	0.5745287559070607	0	0	-1
20230614112500000	775.0	784.0	769.0	778.0	376	9099	36562	356	17284	70967	787.5424700699057	768.9575299300943	5.325410782277738	781.7	778.25	775.8	-0.15022315323772742	-0.44571757604900825	-1.746512449353948	0.6267667013360071	2	0	-1
20230614113000000	778.0	789.0	767.0	777.0	418	9517	36350	661	17945	71191	787.2810137656768	769.9189862343233	5.079916884709389	781.2	778.6	776.1666666666666	0.3608982932086402	1.045314368497973	-1.8555983951762292	0.6214868123167829	2	0	-1
20230614133500000	783.0	795.0	771.0	781.0	986	10503	36097	570	18515	71265	787.7177978870814	770.2822021129186	4.988876515698587	781.3	779.0	776.6666666666666	1.2694908990840237	2.086936473705321	-1.245207787984664	0.622878137644641	2	0	-1
20230614134000000	788.0	803.0	774.0	785.0	438	10941	36109	672	19187	71265	788.9939820205336	770.3060179794663	5.227703978697425	781.7	779.65	777.2666666666667	2.0531639467481377	2.3903974195404554	-0.21302283104187048	0.6308114023581858	2	0	-1
20230614134500000	800.0	805.0	782.0	788.0	775	11716	35951	452	19639	71285	793.5843654516135	768.0156345483864	6.5047845638593005	783.4	780.8	778.2333333333333	3.346254814894661	4.869521077303434	1.9233586328036667	0.6637798919372648	0	2	-1
20230614135000000	799.0	807.0	791.0	799.0	739	12455	35850	494	20133	71210	796.6175755551599	767.5824244448402	7.387978222912018	784.7	782.1	779.1333333333333	2.6890532250156123	1.2490745938771766	2.9761934447838696	0.669490237209038	2	0	-1
20230614135500000	805.0	810.0	789.0	800.0	252	12707	35800	321	20454	71210	800.8209175132915	766.3790824867085	8.439918377699053	786.7	783.6	780.3666666666667	2.9186696163344923	2.7729202730798654	4.181354813812559	0.6712866401161672	0	2	-1
20230614140000000	802.0	814.0	788.0	799.0	767	13474	35756	604	21058	71186	803.3089703981393	766.7910296018606	9.198369420717999	788.6	785.05	781.3	2.2503988536681603	0.1902000746993309	4.260566869488921	0.7093934880331593	0	0	-1
20230614140500000	800.0	813.0	787.0	802.0	569	14043	35598	687	21745	71029	804.7854847222522	768.1145152777478	9.61832741292488	790.6	786.45	782.2333333333333	1.847168005821077	-0.09055478976816916	3.7478278999098418	0.7313297073710403	2	0	-1
20230614141000000	801.0	808.0	791.0	800.0	676	14719	35711	427	22172	71162	806.4200427349925	768.9799572650076	10.058937430077902	793.1	787.7	783.1333333333333	1.776198210880839	0.8205889953003614	3.265308053812415	0.7544534750326687	2	0	-1
20230614141500000	803.0	811.0	788.0	799.0	226	14945	35624	207	22379	71260	808.3816240388893	769.2183759611106	10.484061977857417	795.9	788.8	784.1333333333333	1.7995569566942196	1.3708063235197847	2.9472164852679246	0.8011727817711974	1	0	-1
20230614142000000	803.0	816.0	786.0	803.0	219	15164	35534	554	22933	71248	810.1233855447488	769.4766144552511	10.718830782008517	798.4	789.8	785.2	1.6606288840642145	0.8533890274276955	2.4868723117833653	0.7958452710151106	0	0	-1
20230614142500000	801.0	807.0	791.0	797.0	39	15203	35525	209	23142	71342	811.3011556852673	770.1988443147327	10.9085084019565	800.2	790.75	786.0666666666667	1.368961986650247	0.07069181523541067	1.700560220379682	0.7782844969875862	2	0	-1
20230614143000000	804.0	808.0	796.0	800.0	80	15283	35487	362	23504	71513	812.8296110021056	770.6703889978944	11.166865669868555	801.8	791.75	787.0333333333333	1.5193759079996538	1.5391320885038982	1.3854582463342862	0.7738418889219462	0	0	-1
20230614143500000	802.0	807.0	796.0	805.0	60	15343	35462	93	23597	71548	813.8291268158423	771.5708731841578	11.31881422921834	802.0	792.7	787.8666666666667	1.2486584766847395	0.23692558289669835	0.7408854362929134	0.7822212943636914	2	0	-1
20230614144000000	803.0	812.0	791.0	802.0	49	15392	35466	162	23759	71533	814.8992388623225	772.2007611376774	11.286373298018377	802.4	793.55	788.8666666666667	1.2522475519939438	0.9222060616899439	0.3048136177360963	0.7803698396151354	1	0	-1
20230614144500000	803.0	805.0	794.0	801.0	102	15494	35470	210	23969	71600	815.7992388623007	773.1007611376994	11.258774356030056	802.2	794.45	789.8	1.1724189136919947	0.754194572935717	-0.10604428104682384	0.7471729635864577	2	0	-1
20230614145000000	805.0	814.0	793.0	802.0	67	15561	35467	363	24332	71656	816.6921380186747	774.4078619813253	11.131736412418125	802.5	795.55	790.8666666666667	1.269643190398107	1.385329826317272	-0.22404837354271478	0.7397362362748067	0	4	-1
20230614145500000	804.0	817.0	797.0	807.0	188	15749	35517	230	24562	71736	816.9279582713392	776.5720417286608	10.801028757587039	802.9	796.75	791.9333333333333	1.1171775335002836	0.5516621251933018	-0.5347067386947373	0.7180419911753013	0	4	-1
20230614150000000	802.0	812.0	800.0	805.0	109	15858	35537	359	24921	71686	815.9326731782612	780.1673268217387	10.527424503014336	803.0	798.05	792.8	0.8739079532098086	0.018576302541260626	-1.0762484653215445	0.7180535341097768	0	4	-1
20230614210500000	795.0	835.0	780.0	814.0	395	395	35596	814	814	71736	813.5892572024891	784.5107427975108	10.301887637170621	802.2	799.05	793.2666666666667	0.16825395445774854	-1.7992190760112667	-2.3698385460205778	0.7616725286658693	0	4	-1
20230614211000000	793.0	809.0	778.0	795.0	246	641	35608	646	1460	71867	811.106635220096	788.4933647799039	10.124557603503803	801.2	799.8	793.6	-0.0592618486157243	-0.6326712081749396	-3.4234078514910244	0.7466544148353759	2	0	-1
20230614211500000	794.0	804.0	782.0	793.0	121	762	35599	315	1775	71945	809.1198346620495	791.5801653379506	9.892758294159757	800.5	800.35	794.0	0.0	0.5985000428383989	-3.880598331594271	0.7235776170866168	2	0	-1
20230614212000000	796.0	811.0	780.0	794.0	339	1101	35555	443	2218	72070	807.789176088138	793.710823911862	9.721453937897698	799.7	800.75	794.4	0.1645844346145232	1.219481819070733	-3.803543444685978	0.7278930599198628	0	0	-1
20230614212500000	795.0	799.0	790.0	796.0	167	1268	35552	213	2431	72063	807.9699397587808	793.0300602412192	9.488238333150504	799.0	800.5	794.8	0.021078728524480145	0.383568981880818	-3.769910189178839	0.7365849128411829	2	0	-1
20230614213000000	796.0	803.0	788.0	796.0	104	1372	35566	202	2633	72099	808.0512985917695	792.6487014082305	9.347845859994816	798.3	800.35	795.1333333333333	0.09271298218295128	0.8524156256920536	-3.5013928379094192	0.7484793526997585	2	0	-1
20230614213500000	797.0	805.0	788.0	796.0	143	1515	35601	457	3090	72066	807.4726325179322	792.4273674820679	9.160543409402937	797.7	799.95	795.5333333333333	0.1601069501140316	0.9706892746853525	-3.0917504209520263	0.7162154704731035	0	0	-1
20230614214000000	789.0	800.0	788.0	797.0	34	1549	35618	229	3319	72075	808.1340251301715	790.4659748698284	8.947749561885502	796.1	799.3	795.7333333333333	-0.7525169638201716	-1.9958424815870186	-3.756798911691714	0.7002372196284858	2	0	-1
20230614214500000	794.0	798.0	789.0	794.0	40	1589	35613	82	3401	72057	808.1214034008033	789.8785965991967	8.46719158477788	795.1	799.0	796.2	-0.2598264109147069	1.5752383350128254	-3.3927581397453945	0.6897511694263145	0	0	-1
20230614215000000	790.0	802.0	785.0	794.0	105	1694	35617	149	3550	72037	808.3186371905986	788.5813628094015	7.691264886581111	793.9	798.45	796.6666666666666	-0.8667841720414426	-0.5693997083945135	-3.543772947279761	0.6625114663998244	2	0	-1
20230614215500000	793.0	798.0	785.0	789.0	207	1901	35559	103	3653	72047	807.859086738922	788.0409132610781	6.602693053259068	793.7	797.95	797.2666666666667	-0.6462009716717997	1.2369696240454722	-3.1081738958333367	0.7159170493577179	2	0	-1
20230614220000000	794.0	805.0	781.0	792.0	44	1945	35539	115	3768	72074	807.267292357655	787.732707642345	5.594044452212846	793.8	797.5	797.8	-0.679293851248676	1.0119148761056824	-2.575917955796272	0.7051148380370106	1	0	-1
20230614220500000	794.0	799.0	788.0	794.0	103	2048	35567	229	3997	72197	806.8921763482371	787.4078236517629	4.9334459446606775	793.8	797.15	798.1666666666666	-0.8445753157944477	0.6426101338604966	-2.132745381564601	0.6835320425995313	0	0	-1
20230614221000000	790.0	799.0	784.0	793.0	32	2080	35573	99	4096	72206	806.1345237363557	786.7654762636444	4.8075172617705935	793.2	796.45	798.2333333333333	-1.7125956881746147	-0.7756223826296367	-2.274320717921602	0.6894066463039382	0	0	-1
20230614221500000	789.0	793.0	786.0	790.0	80	2160	35536	108	4204	72159	805.6508882848453	785.9491117151546	5.071050734863096	792.6	795.8	797.8666666666667	-1.7484870750176096	-0.14520219843685897	-2.3868934934016193	0.6943173789389455	2	0	-1
20230614222000000	790.0	793.0	786.0	790.0	15	2175	35537	122	4326	72220	804.7265338197054	785.5734661802945	5.257904102924999	792.0	795.15	797.5666666666667	-1.439103208911198	0.6478798873385481	-2.214675895090226	0.6779885635258688	0	0	-1
20230614222500000	788.0	794.0	783.0	791.0	25	2200	35526	106	4432	72244	803.7466571564313	785.0533428435687	5.3416601664027015	791.1	794.4	797.0	-1.6848694450101978	-0.16458045910288632	-2.2508434362516603	0.6839066649721391	2	0	-1
20230614223000000	790.0	793.0	786.0	791.0	18	2218	35524	247	4679	72246	801.8053663314272	785.4946336685728	5.401234426807759	791.2	793.65	796.6	-1.2219428890630024	0.963135622011693	-1.9000553359856527	0.6674162880860132	0	0	-1
20230614223500000	789.0	796.0	781.0	789.0	93	2311	35520	313	4992	72274	799.7673138853665	786.0326861146334	5.529818160562686	790.7	792.9	796.2333333333333	-1.3080598897301392	0.2392718343254974	-1.7036952058850325	0.644850647614935	0	0	-1
20230614224000000	787.0	800.0	776.0	792.0	83	2394	35501	137	5129	72275	798.0922218067029	786.207778193297	5.696100030332645	790.4	792.15	795.7666666666667	-1.5390647320065918	-0.2695341556529697	-1.7381733189545021	0.6436922495120041	2	0	-1
20230614224500000	791.0	796.0	779.0	787.0	108	2502	35475	173	5302	72305	797.7629166516966	786.1370833483035	5.594540990008821	790.2	791.95	795.3666666666667	-0.7805227764824705	1.5936118933134253	-1.1457553585917115	0.674865494656688	2	0	-1
20230614225000000	792.0	798.0	784.0	791.0	91	2593	35464	119	5421	72305	797.6930993431889	786.106900656811	5.440588203494177	790.0	791.9	795.0	-0.5514109665703558	1.0615709543088983	-0.5717611819527382	0.6772565508152556	0	4	-1
20230614225500000	790.0	795.0	785.0	791.0	165	2758	35573	110	5531	72296	797.4654141221389	785.9345858778612	5.394338596055023	789.6	791.7	794.6333333333333	-0.8589251955229072	-0.04390049079234937	-0.4210072323255245	0.6641049749282478	2	4	-1
20230614230000000	793.0	798.0	786.0	790.0	105	2863	35577	122	5653	72291	797.0080216196014	786.0919783803985	5.111642484455353	789.9	791.55	794.2666666666667	-0.24780032455685624	1.3531679695688892	0.09570138155650976	0.6650223391764339	2	4	-1
20230615090500000	795.0	801.0	784.0	791.0	282	3145	35658	518	6171	72277	797.0080216196014	786.0919783803985	4.909061915365183	790.5	791.55	794.0333333333333	0.19691474325085734	1.3717516153550318	0.6868431127772641	0.6765401116812974	2	4	-1
20230615091000000	798.0	811.0	783.0	796.0	219	3364	35709	904	7075	72152	797.4903767002082	785.8096232997917	4.681405297082869	791.3	791.65	793.8666666666667	0.8829257607558431	1.739208432133172	1.4197193264713017	0.669419263372111	2	0	-1
20230615091500000	803.0	807.0	793.0	797.0	90	3454	35717	338	7413	72108	799.2841666192944	784.6158333807057	4.681405297082869	792.8	791.95	793.8666666666667	1.950981116508881	2.532553343320899	2.4550482253137718	0.6126514180697489	2	0	-1
20230615092000000	805.0	810.0	794.0	804.0	106	3560	35729	161	7574	72125	801.8905689100741	783.6094310899259	4.68140529708287	794.3	792.75	793.8666666666667	2.3782032588100956	1.7785603772756011	3.237173417284113	0.573988688508377	0	0	-1
20230615092500000	798.0	808.0	794.0	804.0	75	3635	35742	228	7802	72212	802.3622260916243	783.5377739083758	4.361447262345634	795.2	792.95	793.6666666666666	0.993553990838091	-1.3662445879588045	2.6634990179160036	0.5569373076453664	0	0	-1
20230615093000000	797.0	805.0	789.0	797.0	229	3864	35870	347	8149	72274	802.7678403028672	783.8321596971327	4.129164564412516	796.2	793.3	793.5	0.8476290894688447	-0.15898200494347847	2.0298499583768894	0.5536133334524506	0	0	-1
20230615093500000	795.0	806.0	782.0	796.0	102	3966	35853	419	8568	72351	802.8952619763832	783.9047380236168	4.129164564412516	796.6	793.4	793.5	0.36326960977236206	-0.5560031864712031	1.259565114476705	0.6244626410959262	2	0	-1
20230615094000000	798.0	815.0	782.0	797.0	113	4079	35915	688	9256	72501	803.3036075765502	783.8963924234498	4.205816078823334	797.2	793.6	793.6666666666666	1.0303192655409013	0.9339118914106264	1.0793250440621738	0.6409257497291438	2	0	-1
20230615094500000	799.0	810.0	789.0	802.0	135	4214	35906	256	9512	72551	803.8354894722273	783.8645105277727	4.313415764281894	798.1	793.85	793.8333333333334	1.1978132758382	0.5824084679708698	1.0206314457491237	0.6409131645004059	0	0	-1
20230615095000000	797.0	810.0	790.0	801.0	118	4332	35963	165	9677	72553	804.1116093546555	784.2883906453446	4.333846123505335	798.5	794.2	793.8666666666667	0.7229913670305854	-0.4163976493198024	0.6559654223166875	0.678446951965416	2	0	-1
20230615095500000	798.0	805.0	792.0	796.0	101	4433	35934	137	9814	72535	804.3921763482371	784.9078236517629	4.3930500667405195	798.8	794.65	793.9666666666667	0.9181168600534269	0.3400392949811732	0.5000491031504852	0.7094769150665573	0	0	-1
20230615100000000	797.0	804.0	790.0	797.0	158	4591	35911	117	9931	72558	804.5498691090604	785.4501308909396	4.412104562073146	798.7	795.0	794.0	0.6799476208674369	-0.15000738640284783	0.2267360789265842	0.7007862900482607	0	0	-1
20230615100500000	794.0	804.0	786.0	795.0	160	4751	35971	166	10097	72576	804.3133234714073	786.2866765285926	4.376832949367233	797.8	795.3	793.9	0.022847570642256274	-0.8692488115666378	-0.36161883642629444	0.6683281100758569	2	0	-1
20230615101000000	798.0	800.0	791.0	794.0	42	4793	35972	218	10315	72584	804.442997197728	786.9570028022721	4.3389706920727935	797.1	795.7	794.2	0.8757837445047677	1.1874223436983902	-0.22232187460679764	0.6238194156792803	2	0	-1
20230615101500000	801.0	802.0	793.0	796.0	42	4835	35971	70	10385	72573	804.7640415878072	787.8359584121927	4.50690827754706	797.4	796.3	794.4333333333333	1.4570224779991992	1.2550814178044378	0.23862240265003942	0.5989942151616399	2	0	-1
20230615103500000	803.0	817.0	785.0	799.0	97	4932	36005	940	11325	73186	804.8948701079477	789.3051298920524	4.681405297082869	798.0	797.1	794.8666666666667	1.7373700453582734	0.9680414820896911	0.7488263238942201	0.595376737982395	0	0	-1
20230615104000000	801.0	807.0	797.0	801.0	147	5079	36023	398	11723	73366	805.0404300950865	790.1595699049135	4.793977703559145	798.6	797.6	795.1333333333333	1.2237576036933053	-0.3284756733164161	0.7509114605208347	0.6440532302547889	0	0	-1
20230615104500000	799.0	807.0	795.0	801.0	152	5231	36076	472	12195	73395	804.9492856777883	790.9507143222118	4.838388161361177	798.7	797.95	795.3	0.7647174795829381	-0.5664662968029025	0.4326968206424602	0.6464657028068568	2	0	-1
20230615105000000	803.0	812.0	794.0	799.0	83	5314	36065	496	12691	73673	804.905553108156	792.294446891844	5.023942674832187	799.1	798.6	795.6	1.4729467430173566	1.2658104615490324	0.6952315852097111	0.6219553347370772	2	0	-1
20230615105500000	805.0	809.0	797.0	801.0	187	5501	36137	652	13343	74155	805.5435006108057	792.8564993891944	5.185556864985668	799.9	799.2	796.1	1.7163055447516677	0.9799912918975446	1.0511510843660639	0.6219166784839587	0	0	-1
20230615110000000	802.0	815.0	793.0	803.0	150	5651	36214	658	14001	74455	805.6973571557623	793.4026428442376	5.11685667399647	800.3	799.55	796.5333333333333	1.0683642351070608	-0.6303410908219468	0.8063720096153326	0.6327708546028766	2	0	-1
20230615110500000	804.0	809.0	792.0	801.0	323	5974	36173	416	14417	74560	806.2460925571543	793.4539074428458	5.138093031466052	801.0	799.85	797.0	1.3623731522826652	0.6416171098570969	0.8342571965408543	0.6421464355104575	0	0	-1
20230615111000000	801.0	811.0	796.0	805.0	83	6057	36187	258	14675	74662	806.0069960843769	793.4930039156231	4.903626775719737	801.7	799.75	797.4333333333333	0.7273528002430847	-0.6948589032737962	0.39150318343386914	0.5965717473897991	2	0	-1
20230615111500000	805.0	810.0	795.0	802.0	98	6155	36192	210	14885	74701	806.0069960843769	793.4930039156231	4.884897360459298	802.4	799.75	797.9333333333333	1.4466356496797066	1.2533027649218396	0.5695265176888	0.5672008102528628	0	0	-1
20230615112000000	803.0	813.0	796.0	805.0	84	6239	36189	190	15075	74768	806.356099432821	793.643900567179	4.673328578219168	802.6	800.0	798.4	0.9843091327751048	-0.2682632530974225	0.3601987558281614	0.5715138390397715	2	0	-1
20230615112500000	805.0	817.0	794.0	804.0	104	6343	36196	534	15609	74808	806.9543878433022	793.8456121566977	4.312771730569565	802.8	800.4	799.0	1.3912166872805047	0.7103020114035175	0.4287804875411849	0.5763341571987185	2	0	-1
20230615113000000	807.0	817.0	794.0	806.0	73	6416	36191	187	15796	74766	807.6633324995761	794.3366675004239	4.279667692187743	803.4	801.0	799.5333333333333	1.7446837473611831	0.8923968745551657	0.6669780543894728	0.6069292296198627	0	0	-1
20230615133500000	803.0	820.0	788.0	806.0	389	6805	36213	1051	16847	74420	807.8188659599589	794.6811340400411	4.085339643163099	803.8	801.25	799.9	0.7588108384545058	-0.9497063264529786	0.23166868561216347	0.6087447069612311	0	0	-1
20230615134000000	798.0	811.0	789.0	803.0	254	7059	36163	379	17226	74324	807.8513156593082	794.5486843406919	3.6704525909242065	803.3	801.2	800.1666666666666	-0.5902995919424394	-1.6077041516576007	-0.7311254842600947	0.585754989775627	0	0	-1
20230615134500000	793.0	801.0	789.0	796.0	144	7203	36156	417	17643	74273	808.3484692283496	793.6515307716504	3.670452590924207	802.1	801.0	800.1666666666666	-1.9525294195019387	-1.7485389176579345	-1.9723992684648506	0.5889340771965742	2	0	-1
20230615135000000	797.0	804.0	788.0	795.0	171	7374	36096	368	18011	74353	808.3924458345134	793.5075541654867	3.593358070415781	801.6	800.95	800.2333333333333	-0.8998082768186877	1.0278118215720746	-2.1699356045255542	0.5963034656749929	2	0	-1
20230615135500000	798.0	801.0	792.0	796.0	82	7456	36061	198	18209	74339	808.3484692283496	793.6515307716504	3.593358070415781	801.0	801.0	800.2333333333333	-0.6215170571840433	0.5939304798138739	-2.080882611811058	0.5793280446094841	0	0	-1
20230615140000000	795.0	804.0	788.0	795.0	41	7497	36067	254	18463	74259	808.2186818872182	793.8813181127817	3.6740834079929234	800.4	801.05	799.9666666666667	-1.351811081877394	-0.7334331357117121	-2.322667844429822	0.552343423746028	0	0	-1
20230615140500000	794.0	803.0	785.0	793.0	138	7635	36000	495	18958	74197	808.5512985917998	793.1487014082003	3.7022515671772855	799.3	800.85	799.6	-1.5125930527378075	-0.35381869967654517	-2.4985768046634673	0.5292287223211519	0	0	-1
20230615141000000	788.0	798.0	783.0	794.0	75	7710	36010	252	19210	74184	809.7205041883119	790.6794958116882	4.242116871982143	797.8	800.2	799.2666666666667	-2.655906710416082	-1.8622637106928968	-3.2564562272565074	0.46893432323126594	2	1	-1
20230615141500000	790.0	798.0	782.0	792.0	196	7906	36030	401	19611	74222	809.9514422077137	789.1485577922862	4.542270602047199	796.3	799.55	799.0333333333333	-1.9887263716217136	0.35460026835383646	-3.310869424125905	0.4641728175223019	2	0	-1
20230615142000000	791.0	807.0	780.0	790.0	167	8073	36039	214	19825	74191	810.0677130113345	788.0322869886654	4.714163057567412	794.7	799.05	798.9	-1.675801176906365	0.4403574990795243	-3.0416003832847682	0.47509026759026	0	0	-1
20230615142500000	788.0	796.0	782.0	792.0	116	8189	36022	159	19984	74193	810.5249740124498	786.4750259875502	5.10348464831193	793.2	798.5	798.5666666666667	-2.0704807391086866	-0.795653952992579	-3.0871779992763617	0.46264249966434756	0	0	-1
20230615143000000	782.0	794.0	777.0	787.0	47	8236	36021	240	20224	74287	811.2554337128485	783.6445662871516	5.904800307094785	791.6	797.45	798.0	-2.709659796754777	-1.970129045379235	-3.703575816321114	0.4525195610051205	2	1	-1
20230615143500000	785.0	793.0	777.0	785.0	59	8295	36010	253	20477	74252	810.8093175325273	782.0906824674728	6.348753158429351	790.8	796.45	797.6	-1.9846416588540352	0.6194764913912729	-3.488280948372134	0.4608557487252651	0	0	-1
20230615144000000	784.0	792.0	773.0	781.0	54	8349	35998	343	20820	74252	810.6427134737429	780.457286526257	6.800653563363516	789.5	795.55	797.1333333333333	-1.9311869382797595	-0.16629621233229633	-3.2655741438634838	0.46527822948358893	2	0	-1
20230615144500000	785.0	793.0	781.0	787.0	53	8402	36027	169	20989	74220	809.8367975637824	779.3632024362176	7.141117248411173	788.2	794.6	796.7333333333333	-1.6430668934813943	0.3185932458987094	-2.787182780728119	0.46648088995429754	2	0	-1
20230615145000000	787.0	792.0	777.0	786.0	134	8536	36018	154	21143	74189	809.1826699238077	778.6173300761923	7.338255923582933	787.4	793.9	796.5	-1.2945855389793475	0.7228981972859831	-2.039623487313621	0.457074484716705	0	4	-1
20230615145500000	785.0	790.0	778.0	786.0	96	8632	36009	414	21557	73975	807.7579944810948	778.0420055189052	7.615481308200787	786.5	792.9	796.0666666666667	-1.453180202116641	-0.45208092289032953	-1.6684358286749914	0.4520693238498031	2	4	-1
20230615150000000	786.0	790.0	777.0	785.0	186	8818	35926	579	22136	73606	806.4371470417252	777.6628529582747	7.76609439951783	786.3	792.05	795.5666666666667	-1.2318504224286382	0.2733842824780998	-1.1659001920366299	0.45791945992848715	0	4	-1
20230615210500000	773.0	812.0	747.0	793.0	367	367	35969	2393	2393	73373	805.8054550567555	775.0945449432446	8.628183792407041	784.6	790.45	794.5666666666667	-2.4995604156747078	-3.990465246884728	-2.3916192118090214	0.428948836633574	2	4	-1
20230615211000000	774.0	789.0	759.0	772.0	186	553	35972	459	2852	73349	803.7746452378753	773.8253547621246	9.292768992908172	782.9	788.8	793.6666666666666	-2.1163408540205135	-0.4090435556723828	-2.84397498247007	0.42606579958281	2	0	-1
20230615211500000	779.0	782.0	767.0	773.0	201	754	35888	433	3285	73312	801.6484874630642	773.5515125369359	9.598611010627181	782.0	787.6	793.0	-1.4585443648565177	1.481719500800422	-2.2708651004229594	0.41243769005319164	1	3	-1
20230615212000000	779.0	790.0	769.0	778.0	42	796	35886	336	3621	73245	800.321503209236	772.978496790764	9.731049960478742	781.7	786.65	792.2	-1.3564826050230905	0.26912450203076727	-1.7180574679289098	0.42196912534824826	2	0	-1
20230615212500000	780.0	789.0	771.0	779.0	87	883	35877	237	3858	73268	799.6381816969858	772.3618183030142	9.66948234854839	781.2	786.0	791.3666666666667	-1.1755196666110126	0.369980832970096	-1.0754028495182215	0.45756459800550975	2	0	-1
20230615213000000	787.0	794.0	774.0	782.0	53	936	35876	249	4107	73420	798.1885775404495	772.8114224595505	9.4929213393747	781.5	785.5	790.8666666666667	-0.4073210478031173	2.276922166950399	0.3581401343109434	0.46485241386548004	2	0	-1
20230615213500000	791.0	803.0	779.0	790.0	114	1050	35851	257	4364	73474	796.7822826650686	773.5177173349314	9.174905388552457	782.1	785.15	790.4333333333333	0.06176267140299349	1.705294624739806	1.828525663520832	0.44745934786052977	0	0	-1
20230615214000000	790.0	798.0	781.0	791.0	264	1314	35780	332	4696	73399	795.870870521516	773.9291294784839	8.962638500402038	782.4	784.9	790.0666666666667	-0.007438285797617437	0.05478094386450992	2.602579131595265	0.4253023418977049	2	0	-1
20230615214500000	793.0	799.0	787.0	790.0	122	1436	35709	130	4826	73393	795.6624927745495	774.0375072254506	8.545304103554315	783.2	784.85	789.6666666666666	0.39007778926754777	1.0157091081126493	3.404217493058572	0.39009398879635154	0	0	-1
20230615215000000	791.0	796.0	787.0	792.0	35	1471	35715	153	4979	73394	796.0634533487472	773.9365466512528	8.185081279715893	783.7	785.0	789.2666666666667	0.21176739412824902	-0.3704139822696337	3.535186788493812	0.3726444738418946	0	0	-1
20230615215500000	787.0	796.0	784.0	791.0	41	1512	35708	94	5073	73388	795.7178424721685	773.9821575278315	7.652160188832664	785.1	784.85	788.6666666666666	-0.21780342093451113	-1.2522169523853917	2.9756000121743114	0.3742753337207084	0	0	-1
20230615220000000	785.0	795.0	777.0	789.0	125	1637	35729	429	5502	73200	795.0471424683296	774.0528575316703	6.874752520798275	786.2	784.55	787.9333333333333	-0.4266820259287924	-0.8266633702843802	2.261009207198901	0.36040279448265533	0	0	-1
20230615220500000	782.0	790.0	775.0	783.0	57	1694	35710	227	5729	73209	794.6783268073071	773.8216731926929	6.354438518774802	786.5	784.25	787.2333333333333	-0.8235713222924355	-1.080001176631301	1.3539362788854588	0.36347637491574075	2	0	-1
20230615221000000	790.0	793.0	779.0	782.0	108	1802	35731	205	5934	73187	795.3134891100628	773.9865108899371	6.0579607863446014	787.6	784.65	786.9666666666667	0.500718548751721	2.3599049398392213	1.7746722660415548	0.38141038761323065	0	0	-1
20230615221500000	787.0	799.0	782.0	792.0	61	1863	35741	285	6219	73194	795.4621426428142	774.0378573571858	5.953617014517776	788.3	784.75	786.7666666666667	0.0391918614792268	-0.4896718125633293	1.5975640250724337	0.40578019002065663	0	0	-1
20230615222000000	786.0	790.0	779.0	785.0	115	1978	35724	245	6464	73175	795.5696082017807	774.1303917982193	5.642694391866353	788.2	784.85	786.4	-0.07088812050082957	-0.37351447177766656	1.3066523974548168	0.41317992511543855	0	0	-1
20230615222500000	785.0	789.0	784.0	785.0	78	2056	35758	110	6574	73169	795.5696082017807	774.1303917982193	5.218450174354663	787.6	784.85	785.9666666666667	-0.18524018326691014	-0.3582114152406993	0.9566829517854254	0.4579330481627909	2	0	-1
20230615223000000	789.0	791.0	784.0	788.0	31	2087	35762	49	6623	73173	795.78466658461	774.1153334153901	4.977839781359871	787.5	784.95	785.7666666666667	0.6495454806402086	1.2304910704818057	1.2240393482351322	0.44666249713198714	2	0	-1
20230615223500000	790.0	794.0	783.0	788.0	53	2140	35780	77	6700	73141	796.2562199688573	774.1437800311428	4.8061303445588	787.2	785.2	785.6333333333333	0.9085618478097127	0.5780930665029259	1.478612546335707	0.4381137991122151	0	0	-1
20230615224000000	787.0	797.0	779.0	789.0	48	2188	35776	124	6824	73197	796.3292599030801	774.1707400969199	4.7930505248049835	786.8	785.25	785.6	0.29208955606762343	-0.8051637573649975	1.1979169727055514	0.4439117114231104	0	0	-1
20230615224500000	785.0	789.0	783.0	788.0	38	2226	35772	56	6880	73212	795.4056266147259	776.2943733852742	4.72358150371328	786.6	785.85	785.4333333333333	-0.09173829921059481	-0.7476277104265089	0.7213448630026948	0.45575686066653304	0	0	-1
20230615225000000	782.0	788.0	778.0	785.0	46	2272	35764	75	6955	73236	794.346295449143	778.153704550857	4.645667037382491	786.3	786.25	785.1333333333333	-0.6744636040680909	-1.0662197521961216	0.017704396932332056	0.45535695699421397	0	4	-1
20230615225500000	779.0	784.0	777.0	782.0	12	2284	35763	208	7163	73230	794.346295449143	778.153704550857	4.740487551109297	786.0	786.25	784.8333333333334	-1.2305344693856106	-1.1384227130374642	-0.7914124602709374	0.469767587482114	2	4	-1
20230615230000000	781.0	783.0	774.0	781.0	115	2399	35810	392	7555	73077	794.1288173908234	778.5711826091766	4.763752022653291	785.1	786.35	784.8	-0.7976905560847076	0.424257587476166	-0.984244207868898	0.4711623143865357	2	4	-1
20230616090500000	782.0	797.0	773.0	783.0	613	3012	35730	935	8490	72965	793.9459989327604	778.9540010672397	4.789919971495696	784.6	786.45	784.7	-0.5636837391997065	0.3932266710251008	-0.9060838680122414	0.4597842908237702	2	4	-1
20230616091000000	789.0	798.0	775.0	782.0	347	3359	35759	1629	10119	73251	794.125618786616	778.9743812133839	4.849284025044888	784.9	786.55	784.8666666666667	0.8523595054416441	2.3025046676643273	0.10570888814127732	0.4487947524827847	0	0	-1
20230616091500000	784.0	798.0	766.0	789.0	195	3554	35764	1403	11522	73032	793.5647810557924	778.8352189442077	4.851689281980955	784.8	786.2	784.8333333333334	-0.17176148036279837	-1.141601694692858	0.11777964488430959	0.431281342990574	2	0	-1
20230616092000000	787.0	796.0	772.0	785.0	285	3839	35822	852	12374	72865	793.2186818872182	778.8813181127817	4.851689281980955	784.6	786.05	784.8333333333334	0.44657984894324765	0.7682664411107684	0.5234254269610163	0.4424316665770835	0	0	-1
20230616092500000	785.0	798.0	775.0	785.0	267	4106	35867	577	12951	72875	792.0772855856928	779.2227144143071	4.851689281980955	784.1	785.65	784.8333333333334	0.034352296072550303	-0.4690319671658284	0.5151221560737524	0.42078616506076777	0	0	-1
20230616093000000	784.0	793.0	779.0	785.0	383	4489	35877	362	13313	72860	791.2699246226506	779.3300753773493	4.848940319515412	783.8	785.3	784.7666666666667	-0.15811014699048095	-0.38038806591304547	0.37426017495868047	0.41220555812795034	0	0	-1
20230616093500000	783.0	797.0	769.0	782.0	167	4656	35827	405	13718	72851	791.0966657402229	779.1033342597772	4.346262762420146	783.6	785.1	785.1	-0.4831737321907044	-0.3699566089219733	0.15684416371558285	0.4291756745659414	1	0	-1
20230616094000000	783.0	793.0	772.0	781.0	122	4778	35819	332	14050	72880	791.0663003552258	778.9336996447742	3.8522720568516444	783.7	785.0	785.4	-0.6230089579813921	-0.05512226486545722	0.03012072631975582	0.41490008373980186	0	0	-1
20230616094500000	780.0	790.0	773.0	783.0	135	4913	35835	452	14502	72769	791.2213922517087	778.5786077482912	3.800730923856036	783.8	784.9	785.4333333333333	-1.4295495898512294	-0.9541310295652757	-0.41608995252538206	0.43882857366685846	0	0	-1
20230616095000000	778.0	792.0	772.0	781.0	241	5154	35907	347	14849	72741	790.8452272688056	777.7547727311943	3.8609152628187355	783.5	784.3	785.4	-1.9166439810951625	-0.8108527310181218	-0.910574256795889	0.4600826406064935	0	0	-1
20230616095500000	775.0	787.0	769.0	780.0	608	5762	35962	436	15285	72658	791.2657121277351	776.134287872265	4.184760712659952	782.8	783.7	785.2333333333333	-2.445380760332352	-1.1142630212623543	-1.5349538040441661	0.4582152585928625	0	0	-1
20230616100000000	772.0	779.0	768.0	775.0	327	6089	35917	470	15755	72538	792.0332718325142	773.9667281674858	4.795368135561185	781.1	783.0	784.7333333333333	-2.6553401059881736	-1.1837778607276497	-2.204519689801013	0.4630184382507	2	0	-1
20230616100500000	776.0	788.0	760.0	769.0	232	6321	35939	474	16229	72476	792.0257585448362	773.0742414551637	4.8968243677805	780.3	782.55	784.2333333333333	-1.6813617795863753	1.0158811873974016	-1.9688359129182706	0.4301627303112742	2	0	-1
20230616101000000	781.0	791.0	764.0	775.0	196	6517	35972	436	16665	72462	791.16720577563	773.13279422437	4.809250345832382	779.7	782.15	783.9333333333333	-0.6099356703015594	1.7446663435746794	-1.0459914022288737	0.4361287511543002	0	0	-1
20230616101500000	777.0	792.0	764.0	779.0	184	6701	35957	403	17068	72500	790.0205633616617	772.9794366383383	4.659041389241639	778.9	781.5	783.4	-1.373673136877137	-0.9642351906589237	-0.8871588231850085	0.4357655992444361	0	0	-1
20230616103500000	775.0	784.0	767.0	777.0	289	6990	35932	359	17427	72584	789.4767126569599	772.3232873430401	4.674279504788827	778.0	780.9	782.8666666666667	-1.682968820886134	-0.8284340057578784	-0.9582277021302472	0.48642543978245384	0	0	-1
20230616104000000	774.0	784.0	767.0	778.0	259	7249	35902	479	17906	72583	789.2105868879988	771.4894131120012	4.86951971165763	777.1	780.35	782.4333333333333	-1.731861422214573	-0.49666543198842106	-1.039849511667792	0.4922473579423747	2	0	-1
20230616104500000	776.0	781.0	768.0	773.0	173	7422	35807	294	18200	72521	789.0716406490244	771.0283593509755	4.978174587358525	776.4	780.05	782.1333333333333	-1.2320446432128331	0.5115684998282324	-0.7385309049758044	0.4576785029701561	2	0	-1
20230616105000000	779.0	786.0	768.0	771.0	156	7578	35720	666	18866	72605	789.0716406490244	771.0283593509755	5.0098791291695735	776.3	780.05	782.0333333333333	-0.6054703626824031	1.0188686137219185	-0.08366970887503022	0.4538329132278524	0	0	-1
20230616105500000	778.0	789.0	767.0	777.0	257	7835	35664	633	19499	72480	788.9531762382029	770.846823761797	4.833793081582574	776.3	779.9	781.6333333333333	-0.751652640485757	-0.14852083474063887	0.24810561610689774	0.47292470148970134	1	0	-1
20230616110000000	778.0	790.0	769.0	778.0	328	8163	35584	387	19886	72383	788.7354855984427	770.6645144015574	4.770278351999551	776.6	779.7	781.3333333333334	-0.6987712429686923	-0.04223459844303811	0.4870546164518128	0.48126299371599146	2	0	-1
20230616110500000	783.0	789.0	769.0	779.0	251	8414	35549	278	20164	72356	787.5338797630742	771.2661202369258	4.702363471938576	777.7	779.4	781.2333333333333	0.37569759913483103	1.5678416799452708	1.2923623094322734	0.4820031445746169	1	0	-1
20230616111000000	783.0	787.0	774.0	781.0	285	8699	35561	308	20472	72270	787.381811750797	771.318188249203	4.662498138218275	778.4	779.35	781.1666666666666	0.39320837863840097	0.2879894633187515	1.7693149171041282	0.45552468461657697	0	0	-1
20230616111500000	779.0	789.0	770.0	779.0	195	8894	35508	327	20799	72162	786.1742646684589	771.7257353315412	4.442846935118166	778.2	778.95	780.8333333333334	-0.41264832214720676	-1.2116301436097399	1.5008843191715142	0.4511021708212287	0	0	-1
20230616112000000	777.0	789.0	771.0	778.0	160	9054	35522	479	21278	72127	785.2574585351102	771.8425414648897	4.152107898405339	778.2	778.55	780.4	-0.8188611864604443	-0.8617102785946429	1.0311833872531673	0.4388356487411493	0	0	-1
20230616112500000	775.0	785.0	771.0	776.0	68	9122	35510	94	21372	72144	784.484355879824	771.7156441201761	4.0743097574926725	778.2	778.1	780.0	-1.2272017341845398	-0.8102806716557689	0.45760234009757506	0.4622049851719871	0	0	-1
20230616113000000	772.0	777.0	768.0	773.0	41	9163	35500	159	21531	72154	784.0453829756535	771.0546170243464	4.208589101138554	778.0	777.55	779.5666666666667	-1.7979105312561163	-1.1299539359620063	-0.27969898295944073	0.47836450023043275	0	0	-1
20230616133500000	770.0	781.0	762.0	772.0	269	9432	35501	336	21867	72181	783.6793805026686	770.1206194973314	4.517250884725748	777.4	776.9	779.1666666666666	-2.0292578164436303	-0.884096950107403	-0.9526936295780404	0.4579624177716805	2	0	-1
20230616134000000	772.0	779.0	761.0	773.0	90	9522	35487	237	22104	72179	783.4426219830973	769.5573780169027	4.697043987682276	776.7	776.5	778.9333333333333	-1.4761056850895036	0.4219125695339077	-1.0373899201461514	0.465718257505218	0	0	-1
20230616134500000	769.0	776.0	763.0	769.0	65	9587	35488	407	22511	72210	783.6782370178443	768.4217629821557	5.004886501099589	775.8	776.05	778.5333333333333	-1.9048051002233117	-0.9275707226201414	-1.384724498921683	0.5033200388266427	2	0	-1
20230616135000000	774.0	778.0	766.0	771.0	31	9618	35494	232	22743	72132	783.6681158050602	768.3318841949398	5.026153819992205	775.4	776.0	778.2666666666667	-0.8488929745236625	1.3637050917051794	-0.854229127868142	0.5209016498848709	0	0	-1
20230616135500000	770.0	777.0	766.0	774.0	95	9713	35511	129	22872	72084	783.8221209281506	767.9778790718493	4.826892259921375	774.1	775.9	777.6333333333333	-1.5814177989250717	-1.0685376834259543	-0.948107374704934	0.531086764267337	0	0	-1
20230616140000000	768.0	772.0	765.0	769.0	30	9743	35494	90	22962	72070	784.137129152681	766.862870847319	4.975607165629805	772.6	775.5	777.1	-1.8289225208252866	-0.8837505614961424	-1.1709780764276116	0.49620039575303754	2	0	-1
20230616140500000	770.0	772.0	762.0	766.0	103	9846	35539	207	23169	72013	783.5167963673514	766.3832036326487	4.780051138731561	771.7	774.95	776.5333333333333	-1.3667915140897415	0.4114457653213148	-0.9498052999743711	0.49379669941395843	1	0	-1
20230616141000000	770.0	773.0	768.0	769.0	14	9860	35535	108	23277	71970	783.3726848797825	765.8273151202176	4.651045282753353	771.0	774.6	776.0333333333333	-1.2971994393831519	0.014802032952100641	-0.7150147713480903	0.5043528956702881	1	0	-1
20230616141500000	770.0	775.0	768.0	771.0	24	9884	35521	82	23359	71958	783.3449986103473	765.3550013896528	4.529042086603106	770.5	774.35	775.5666666666667	-1.2291046451374132	-0.055428763136701434	-0.48236734374985524	0.5479537638900316	2	0	-1
20230616142000000	774.0	781.0	763.0	769.0	306	10190	35674	148	23507	71953	783.3449986103473	765.3550013896528	4.319979423819311	770.7	774.35	775.2666666666667	-0.2932112731099044	1.2051415483382044	0.2483817892595983	0.5863429628806653	2	0	-1
20230616142500000	776.0	784.0	768.0	775.0	527	10717	35571	171	23678	71996	783.3449986103473	765.3550013896528	4.078262157123084	771.3	774.35	775.0333333333333	0.2370290651811873	0.7885340066795575	0.9971875806526089	0.5384072958926449	2	0	-1
20230616143000000	777.0	780.0	771.0	775.0	74	10791	35571	97	23775	71979	783.0789297199709	765.4210702800291	3.991101212558871	771.8	774.25	774.9333333333333	0.5178186562053355	0.3877095690232381	1.588149174579777	0.5364981348438363	0	0	-1
20230616143500000	772.0	782.0	763.0	773.0	41	10832	35589	497	24272	72003	782.6557452294469	765.2442547705532	3.982740541665026	772.1	773.95	774.7333333333333	-0.6862946016038118	-1.5846580226299025	1.279766217868283	0.5537718622265012	0	0	-1
20230616144000000	770.0	779.0	760.0	769.0	150	10982	35565	298	24570	72005	782.2096766683418	764.8903233316581	4.071718174049979	771.7	773.55	774.5666666666667	-1.1215576499795994	-0.9164798130549378	0.8038466023790454	0.5599196475912336	2	0	-1
20230616144500000	773.0	779.0	766.0	770.0	104	11086	35553	284	24854	71988	780.5459989327913	765.5540010672086	4.054626986542659	772.0	773.05	774.6	-0.39461089893359763	0.764126103900101	0.8842112623990444	0.5429002052332135	2	0	-1
20230616145000000	785.0	785.0	770.0	772.0	152	11238	35471	246	25100	71986	781.206674251833	765.093325748167	4.459820624195552	773.7	773.15	774.9	2.2646650731209235	3.9005742846114995	2.4557339152892843	0.4812206997554557	1	4	-1
20230616145500000	785.0	797.0	774.0	785.0	103	11341	35411	528	25628	72143	782.7122891338789	764.1877108661212	4.693849403445133	775.2	773.45	775.0333333333333	2.1233460663121164	0.5437097724593487	3.342282678525701	0.483278860543014	2	4	-1
20230616150000000	787.0	794.0	782.0	788.0	206	11547	35297	247	25875	72024	784.8582537557465	763.0417462442535	5.154178455928312	776.9	773.95	775.3666666666667	2.257068402424584	0.7449550365494427	4.000681628249523	0.46868470367062004	1	4	-1
20230616210500000	787.0	799.0	770.0	776.0	339	339	35321	1253	1253	72043	786.8540643691666	762.2459356308333	5.559876097740149	778.6	774.55	775.7666666666667	2.020428717449156	0.14317432552426895	4.217177315859482	0.51453984060878	2	4	-1
20230616211000000	788.0	793.0	777.0	785.0	197	536	35396	388	1641	71883	788.9039662091936	761.7960337908064	5.964804178586996	780.0	775.35	776.2333333333333	1.9726828097572284	0.38546556596250425	4.2633710701174135	0.530321071221139	0	0	-1
20230616211500000	779.0	793.0	774.0	785.0	196	732	35419	323	1964	71824	789.210443691404	762.389556308596	5.98516684999025	780.3	775.8	776.3333333333334	0.4455459193541067	-2.790059659103439	2.914330953251506	0.5007624265508832	2	0	-1
20230616212000000	781.0	788.0	773.0	778.0	108	840	35402	166	2130	71836	789.7240491315645	762.7759508684355	6.025501362265772	780.7	776.25	776.4	0.7634219500483662	0.26222158615052577	2.1588504467819183	0.5102874004919616	0	0	-1
20230616212500000	779.0	787.0	774.0	781.0	126	966	35358	97	2227	71849	789.8477097234522	763.6522902765478	6.037015450995264	781.4	776.75	776.4333333333333	0.42515489441783333	-0.6073626216530955	1.2995433741602738	0.518154811794396	0	0	-1
20230616213000000	776.0	800.0	757.0	781.0	248	1214	35370	924	3151	71807	789.8926224356863	763.8073775643137	6.030386020443099	782.0	776.85	776.3666666666667	-0.06080318331590528	-1.0579490168587646	0.28960886110000317	0.5114297773944568	2	0	-1
20230616213500000	777.0	783.0	771.0	777.0	85	1299	35330	980	4131	71870	789.8585939187478	764.5414060812523	5.905270715405199	782.4	777.2	776.1666666666666	0.1411168722814752	0.14662839342651782	-0.2519123320857015	0.48423855574503644	2	0	-1
20230616214000000	778.0	789.0	768.0	777.0	77	1376	35352	501	4632	72081	789.6348229982663	765.7651770017338	5.779273310719955	781.7	777.7	776.0	0.3460642701029914	0.3124743870536178	-0.47087953760413104	0.4588297429494668	2	0	-1
20230616214500000	787.0	791.0	771.0	775.0	22	1398	35353	1862	6494	72759	790.591179344243	766.508820655757	6.087875016967926	781.9	778.55	776.2666666666667	1.7630672941572803	2.9134422841937107	0.5459583227517593	0.45256019523355123	2	0	-1
20230616215000000	788.0	796.0	782.0	787.0	174	1572	35375	787	7281	72791	791.4911793442237	767.4088206557764	6.441963123838018	782.0	779.45	776.6333333333333	1.7644724827134055	0.7499846235940512	1.261743554531375	0.46167635898189036	0	0	-1
20230616215500000	784.0	793.0	781.0	790.0	73	1645	35330	130	7411	72769	791.521455491715	768.778544508285	6.567258856546534	781.7	780.15	776.9333333333333	1.0760450929419896	-1.1347197423613418	1.1102597801038656	0.5001394198956772	0	0	-1
20230616220000000	783.0	791.0	780.0	785.0	94	1739	35294	857	8268	72701	791.6706820024809	769.5293179975191	6.588626564011652	781.2	780.6	777.3	0.8651271922337417	-0.44766697955898765	0.8035051043699051	0.5252114994344881	2	0	-1
20230616220500000	786.0	790.0	778.0	781.0	212	1951	35181	332	8600	72783	792.1977475191899	770.0022524808102	6.623610965494746	781.9	781.1	777.8333333333334	1.2329629124068922	0.92129308256744	0.9242201781639121	0.5050373716250094	0	0	-1
20230616221000000	784.0	792.0	781.0	785.0	80	2031	35144	93	8693	72758	792.4495454451427	770.4504545548574	6.621597658840014	782.2	781.45	778.2333333333333	0.8708875053693415	-0.4839174442281661	0.6662538049057383	0.5004743863365247	2	0	-1
20230616221500000	786.0	797.0	776.0	784.0	90	2121	35134	284	8977	72716	792.4120660687825	771.8879339312175	6.534013570029781	782.9	782.15	778.8	1.1019260861386961	0.6023926092706089	0.6934830441681092	0.4670462497339796	2	0	-1
20230616222000000	787.0	793.0	779.0	787.0	29	2150	35123	185	9162	72638	791.8090862182233	774.1909137817767	6.631658079914019	784.0	783.0	779.2333333333333	1.171150046198906	0.4385461337829958	0.7688240501233587	0.38023421733221757	2	0	-1
20230616222500000	788.0	794.0	778.0	786.0	104	2254	35072	323	9485	72634	791.5185262437668	775.9814737562332	6.583227847256154	785.1	783.75	779.8333333333334	1.2405262063154083	0.4243313561328819	0.8686187743305354	0.3561451055587201	0	0	-1
20230616223000000	787.0	791.0	780.0	788.0	20	2274	35066	111	9596	72634	791.7309897855454	775.9690102144547	6.323149707402335	786.0	783.85	780.4666666666667	1.0332403368031777	-0.2131447145561336	0.7212587988631345	0.3377484431177751	2	0	-1
20230616223500000	789.0	794.0	784.0	786.0	105	2379	35009	132	9728	72611	792.2347419018698	775.8652580981301	6.193275923666462	786.2	784.05	781.1	1.2755769478656012	0.6600552909922551	0.8079739971384532	0.32386652650118053	0	0	-1
20230616224000000	788.0	798.0	779.0	788.0	153	2532	34956	226	9954	72529	792.3680106434299	775.8319893565701	5.956229232212832	786.2	784.1	781.7	1.0577161748456425	-0.17478297917204333	0.6521096956945787	0.3056479511206631	0	0	-1
20230616224500000	783.0	791.0	780.0	789.0	70	2602	34952	401	10355	72560	792.070679286341	775.7293207136589	5.548172872416848	786.1	783.9	782.1333333333333	0.1562075815941806	-1.577878177263912	-0.159655670475642	0.3312851648290896	1	0	-1
20230616225000000	783.0	793.0	777.0	786.0	131	2733	34933	296	10651	72386	791.6067581338166	775.6932418661834	5.339683719306061	786.1	783.65	782.4333333333333	0.1061236388623338	-0.19184837520024398	-0.7014325082836104	0.32487341034880773	0	4	-1
20230616225500000	779.0	788.0	778.0	785.0	224	2957	35011	349	11000	72461	791.6067581338166	775.6932418661834	5.245527195197404	785.4	783.65	782.5333333333333	-0.673589746435455	-1.2953714131359795	-1.554527530810284	0.3103463883279797	1	4	-1
20230616230000000	779.0	783.0	768.0	780.0	164	3121	34904	781	11781	72317	791.6857236924818	775.4142763075181	5.187163643713841	784.9	783.55	782.6	-0.6940209037674661	-0.18405367062753497	-2.043945718330061	0.2963207457319111	0	4	-1
20230619090500000	768.0	789.0	751.0	774.0	404	3525	34886	1314	13095	72417	793.4498803820994	772.5501196179006	5.499898988971423	783.1	783.0	782.4666666666667	-2.630351338392892	-3.5740498078167966	-3.679092237990559	0.2762490106249515	0	4	-1
20230619091000000	763.0	780.0	749.0	765.0	414	3939	34855	550	13645	72421	795.6807914243491	769.019208575651	6.135597408203667	780.7	782.35	782.2333333333333	-3.134712409197059	-2.1720538891879473	-5.172444639718073	0.2975627100928076	0	1	-1
20230619091500000	761.0	774.0	750.0	762.0	135	4074	34834	349	13994	72473	797.6928002527541	765.4071997472458	7.047852312741962	778.0	781.55	781.8333333333334	-2.955983242677822	-1.0598731285718528	-6.103944203149906	0.29315131785040516	0	0	-1
20230619092000000	759.0	776.0	743.0	762.0	165	4239	34831	284	14278	72493	799.4722017793407	761.7277982206593	8.121918218964998	775.2	780.6	780.9666666666667	-2.7046155938105443	-0.9282186284792858	-6.620542421850181	0.3159009283194705	0	0	-1
20230619092500000	753.0	762.0	747.0	756.0	191	4430	34767	379	14657	72558	801.0079171339192	756.7920828660807	9.505612377257272	771.6	778.9	779.9	-2.8299071046027278	-2.211484763463476	-7.345459337470429	0.36088020006529686	0	1	-1
20230619093000000	749.0	766.0	737.0	755.0	816	5246	34574	811	15468	72674	802.1648765612599	751.7351234387402	10.904076709602188	767.7	776.95	778.6333333333333	-2.717638010308388	-1.7814574403429648	-7.8909325920165605	0.4009941923611972	2	0	-1
20230619093500000	751.0	771.0	730.0	748.0	138	5384	34512	485	15953	72608	802.6795544156607	747.9204455843392	11.85659685107362	764.5	775.3	777.4333333333333	-2.2294199309762086	0.17459906492358715	-7.511542426186686	0.4564672963170894	2	0	-1
20230619094000000	757.0	759.0	746.0	752.0	166	5550	34425	378	16331	72641	802.248893783651	745.751106216349	12.23546757041457	761.9	774.0	776.4	-1.5855544455783028	1.7325716397303235	-6.044692413992621	0.4811414911785424	0	3	-1
20230619094500000	748.0	767.0	740.0	760.0	690	6240	34294	748	17079	72642	801.9321973712961	742.267802628704	13.240048673962226	758.8	772.1	775.3666666666667	-2.06696118273989	-2.8404855307672356	-5.873891173221306	0.49799662010050877	2	0	-1
20230619095000000	750.0	754.0	745.0	751.0	63	6303	34278	305	17384	72652	801.1857109711672	739.6142890288328	13.950706871776148	755.9	770.4	774.3333333333334	-1.7442365865031861	0.027904829070934646	-5.107005491401107	0.5107956940970907	2	0	-1
20230619095500000	752.0	764.0	736.0	749.0	81	6384	34258	344	17728	72734	799.6069571455969	737.7930428544032	14.48144406550059	754.3	768.7	773.4333333333333	-1.480054974931285	0.4200242220859137	-3.9950671402193905	0.5145969161514377	2	0	-1
20230619100000000	754.0	759.0	744.0	750.0	117	6501	34233	187	17915	72763	797.3912260793844	736.7087739206155	14.884331806746761	753.4	767.05	772.7	-1.256354685100726	0.4863094457231829	-2.716040549086209	0.49554073304818386	2	0	-1
20230619100500000	759.0	769.0	742.0	754.0	82	6583	34213	207	18122	72774	794.5371733242878	736.6628266757123	15.060655142899106	753.2	765.6	772.1	-0.8698160787631137	1.4741458936213658	-1.0102385847068636	0.5081256422389289	1	0	-1
20230619101000000	759.0	766.0	748.0	757.0	115	6698	34189	326	18448	72829	791.5247140881681	736.875285911832	15.198099296366708	753.2	764.2	771.4666666666667	-0.8202780113199423	0.03347526599416971	0.23776286188142137	0.49201910528125165	0	0	-1
20230619101500000	758.0	763.0	752.0	756.0	309	7007	34226	225	18673	72812	787.5841131785344	737.7158868214656	15.10132444522665	753.7	762.65	770.5	-0.827741966960461	-0.4775670296963418	1.0052242722389089	0.48529668623554423	2	0	-1
20230619103500000	762.0	774.0	749.0	758.0	121	7128	34243	317	18990	72806	783.4069716869695	739.2930283130305	14.815494891797876	755.0	761.35	769.6333333333333	-0.5152263484333066	1.0552196812713932	2.0671464303413405	0.4916658232073839	2	0	-1
20230619104000000	766.0	774.0	756.0	764.0	95	7223	34236	395	19385	72851	780.3544705293339	740.6455294706661	14.584199974249147	756.5	760.5	769.0333333333333	-0.20798763995893926	1.2862860099051385	3.2532517270080206	0.5142273341639014	0	0	-1
20230619104500000	765.0	772.0	758.0	764.0	58	7281	34231	337	19722	72845	776.7394282284963	742.4605717715037	14.365893250643655	757.3	759.6	768.4333333333333	-0.23899198423874213	-0.2613069641933595	3.809423549269649	0.4836806359746208	1	0	-1
20230619105000000	765.0	777.0	754.0	766.0	123	7404	34208	205	19927	72830	773.8117403410981	743.9882596589018	13.999841268941429	759.0	758.9	767.7333333333333	-0.19524030885958926	-0.24440075356393265	4.060562717120451	0.48316519719096535	0	0	-1
20230619105500000	764.0	773.0	758.0	765.0	157	7561	34210	481	20408	72954	770.1712312181508	746.1287687818492	13.681942682073899	760.4	758.15	767.0666666666667	-0.22413971012206263	-0.5527725476732532	3.970458012089116	0.44846126147117854	2	0	-1
20230619110000000	765.0	772.0	754.0	764.0	146	7707	34219	190	20598	72944	769.5931013969475	746.4068986030525	13.224934362365996	761.7	758.0	766.3666666666667	-0.1033401474230207	0.010611106363265692	3.9174128857331745	0.4458776888896016	0	0	-1
20230619110500000	760.0	774.0	752.0	765.0	272	7979	34164	195	20793	72912	769.2565770501001	746.4434229499	12.698381349167652	762.3	757.85	765.4666666666667	-0.4305010628008131	-1.752124610794987	3.115636145928926	0.456857401868327	2	0	-1
20230619111000000	766.0	772.0	753.0	764.0	162	8141	34120	179	20972	72947	769.9810773922296	746.2189226077704	11.99147845578499	763.0	758.1	764.7333333333333	0.1056305668510441	1.3411435900255724	3.283486843635144	0.4604005089639153	0	0	-1
20230619111500000	764.0	772.0	751.0	760.0	338	8479	34133	575	21547	72895	770.5036002896246	746.1963997103754	11.256060096183251	763.5	758.35	763.9666666666667	0.0029613677475483465	-0.6284366796726097	3.02171587012978	0.44364982794957536	2	0	-1
20230619112000000	766.0	770.0	760.0	766.0	42	8521	34132	125	21672	72883	771.3288280059379	746.6711719940621	10.264501936285072	764.3	759.0	763.2	0.27278478949883955	0.3088821459996806	3.008043025340603	0.43054516818886096	0	0	-1
20230619112500000	764.0	775.0	753.0	761.0	61	8582	34132	121	21793	72823	771.3581867662439	748.1418132337561	9.178235124467012	764.5	759.75	762.4	0.17432545345616607	-0.7724900001914154	2.633192793397117	0.4412143263504266	2	0	-1
20230619113000000	768.0	774.0	755.0	764.0	44	8626	34105	193	21986	72817	772.0087685575679	749.1912314424321	8.419619943916711	764.7	760.6	761.9	0.7244982600915799	0.9064187177775684	2.811424219946402	0.4512757579499947	0	0	-1
20230619133500000	766.0	776.0	756.0	763.0	311	8937	34173	729	22715	72554	772.5647731197934	749.5352268802066	7.502592144645002	764.8	761.05	761.3333333333334	0.6220072445224784	-0.6660003964721475	2.5547535658682743	0.4339513470468594	1	0	-1
20230619134000000	766.0	774.0	756.0	767.0	311	9248	34333	395	23110	72638	771.9594954917558	751.9405045082443	6.813467056743822	764.9	761.95	760.9	0.7485175986801247	-0.2908966410172225	2.2883976657347858	0.43857448605090366	1	0	-1
20230619134500000	766.0	778.0	758.0	765.0	280	9528	34297	187	23297	72706	771.2558803189378	754.2441196810622	6.0151660178437485	765.1	762.75	760.4666666666667	0.9198970264359939	-0.23855046286480608	2.0247183374757096	0.4340975033295631	2	0	-1
20230619135000000	770.0	778.0	757.0	766.0	189	9717	34417	186	23483	72711	771.1673133498463	756.1326866501537	6.108645967442831	765.6	763.65	760.5333333333333	1.5497160446228289	1.0040332792000426	2.282465709265752	0.42662805855074865	0	0	-1
20230619135500000	768.0	778.0	759.0	769.0	239	9956	34430	304	23787	72741	770.6515871016724	758.0484128983277	6.2404593847995935	766.4	764.35	760.7	1.1697856760002592	-0.6292755078105225	2.0825075196886162	0.456429639431156	0	0	-1
20230619140000000	766.0	774.0	760.0	767.0	370	10326	34235	193	23980	72831	770.5343808582893	758.8656191417108	6.312597634008435	766.4	764.7	760.8666666666667	0.8131887427258232	-0.8803083642042987	1.6014040315742417	0.4511442894724645	0	0	-1
20230619140500000	765.0	777.0	758.0	768.0	122	10448	34275	448	24428	72724	770.21536192418	759.78463807582	6.345251943163663	766.5	765.0	761.0666666666667	0.6198860767965299	-0.629623267044803	1.093289766403037	0.4608396205719184	2	0	-1
20230619141000000	767.0	770.0	761.0	763.0	75	10523	34312	142	24570	72784	769.6201318924143	761.2798681075858	6.248911016240261	766.6	765.45	761.5333333333333	0.8748190928722471	0.3202678861877337	0.975296014212338	0.4418966662874836	0	0	-1
20230619141500000	766.0	770.0	759.0	766.0	171	10694	34337	145	24715	72796	769.5113469152808	761.7886530847192	5.844370510727966	766.8	765.65	762.1	0.6673088218553411	-0.45053008408359313	0.7228787833738213	0.4434111718411201	2	0	-1
20230619142000000	767.0	770.0	759.0	766.0	77	10771	34386	144	24859	72863	769.6038442591577	761.7961557408424	5.528612443964176	766.7	765.7	762.6333333333333	0.789830488377595	0.0479921915987793	0.653062725837964	0.4632353202196439	1	0	-1
20230619142500000	767.0	776.0	758.0	767.0	93	10864	34430	172	25031	72911	769.7293765409298	761.8706234590701	5.480166258629588	766.8	765.8	762.9666666666667	0.7359874031161071	-0.17970679067662657	0.5722336180432944	0.45820847069790405	0	0	-1
20230619143000000	764.0	773.0	758.0	768.0	108	10972	34457	200	25231	73000	769.7437451095665	761.7562548904335	4.72405193310432	766.6	765.75	763.5	0.10584134278799823	-1.1379415339327006	0.1045287275963121	0.4750684004880639	2	0	-1
20230619143500000	765.0	772.0	756.0	763.0	167	11139	34474	418	25649	73073	769.7293765409298	761.8706234590701	4.00832467081531	766.5	765.8	764.0	0.2494807886399571	-0.07103955895458602	-0.0708414749308553	0.46261328756090275	2	0	-1
20230619144000000	769.0	774.0	760.0	763.0	98	11237	34500	231	25880	73129	770.147288270688	761.852711729312	3.4320385908216258	766.4	766.0	764.5666666666667	1.2917492668029544	1.0158582965118608	0.32927868322558185	0.46225116552811374	2	0	-1
20230619144500000	770.0	775.0	765.0	766.0	136	11373	34513	221	26101	73204	769.9928498393413	763.0071501606587	2.959166549328825	766.6	766.5	765.1	1.6558716511280371	0.28728243531315106	0.6854736157164287	0.4630042688330617	0	0	-1
20230619145000000	768.0	779.0	761.0	770.0	216	11589	34424	478	26579	73159	770.144009029276	763.055990970724	2.776088375154268	766.8	766.6	765.4	0.9365696075347528	-0.7292989461775338	0.6109964234713228	0.4735392659403331	2	4	-1
20230619145500000	770.0	782.0	758.0	768.0	119	11708	34453	317	26896	73252	770.5276714294639	763.272328570536	2.6291105382281326	767.3	766.9	765.7666666666667	1.6101770054089732	0.34101201545654714	0.7796352263935076	0.480430580328458	2	4	-1
20230619150000000	776.0	779.0	764.0	772.0	82	11790	34405	302	27198	73126	772.7441556863602	762.0558443136398	2.8341175385333304	768.2	767.4	766.3666666666667	3.3990592141491147	1.7487566215255557	1.6005784672906516	0.47392496473721385	0	4	-1
20230619210500000	769.0	781.0	749.0	766.0	316	316	34438	1017	1017	73283	772.7987862647659	762.501213735234	2.7519689920733725	768.5	767.65	766.6	0.8721028496007083	-2.0001389573407353	1.124430979140547	0.46643732962116347	0	4	-1
20230619211000000	765.0	776.0	761.0	769.0	118	434	34440	249	1266	73292	772.7725705305679	762.2274294694321	2.7650597743187317	768.3	767.5	766.5666666666667	-0.566594140646642	-1.6777020550424302	0.24059576408846572	0.46082570980985216	2	0	-1
20230619211500000	766.0	779.0	755.0	767.0	105	539	34452	306	1572	73270	772.7725705305679	762.2274294694321	2.7519689920733725	768.2	767.5	766.6	-0.2180257124001874	-0.1348124560082692	-0.21480983863836944	0.47334760982919866	2	0	-1
20230619212000000	768.0	774.0	762.0	767.0	96	635	34424	286	1858	73304	772.8306787322364	762.3693212677637	2.7465129406819355	768.6	767.6	766.7	0.47332746215904437	0.40087065713615266	-0.24968602795427186	0.49437832001593884	2	0	-1
20230619212500000	769.0	773.0	761.0	766.0	194	829	34331	125	1983	73326	772.9605661880363	762.5394338119637	2.729265265394496	769.0	767.75	766.8666666666667	0.7816511499936477	0.18990884409288528	-0.14622049312838303	0.4871218751632311	1	0	-1
20230619213000000	769.0	775.0	764.0	768.0	95	924	34331	215	2198	73355	772.8419840528676	762.5580159471325	2.7325202042558927	769.0	767.7	767.0	0.7319250547113999	-0.13679949216695655	-0.08877094743750069	0.5095991630697075	2	0	-1
20230619213500000	773.0	785.0	760.0	770.0	194	1118	34350	616	2814	73365	773.5882621436075	762.3117378563926	2.6164012604253877	769.3	767.95	767.4333333333333	2.1276043361031185	1.052886738603082	0.44756870578149277	0.5118728680992858	2	0	-1
20230619214000000	777.0	784.0	763.0	772.0	88	1206	34344	295	3109	73445	775.2970581872003	761.7029418127997	3.113411847689498	770.2	768.5	767.8	2.954957599595274	1.2651141959131496	1.2549314869775112	0.5144180335435906	0	0	-1
20230619214500000	775.0	784.0	768.0	775.0	166	1372	34338	281	3390	73391	776.1554175280123	761.8445824719877	3.2871804872193366	770.7	769.0	768.1666666666666	2.078782518909926	-0.5119820441897098	1.4211708227751445	0.5224208452534337	2	0	-1
20230619215000000	778.0	784.0	765.0	773.0	68	1440	34362	368	3758	73325	777.6364083498544	761.4635916501455	3.7030017853387847	770.9	769.55	768.5666666666667	2.5474827937384403	0.7610178509861595	1.811789362928419	0.5106753373258288	0	0	-1
20230619215500000	776.0	783.0	772.0	777.0	81	1521	34337	296	4054	73369	778.4279472426371	761.6720527573628	3.8339129996504733	771.6	770.05	768.9666666666667	1.8345051997722723	-0.5707779627595264	1.680261499108219	0.5170161180860685	0	0	-1
20230619220000000	775.0	784.0	769.0	778.0	96	1617	34313	165	4219	73383	778.9699765257806	761.9300234742195	3.9782743327561847	772.6	770.45	769.2	1.4579185633942096	-0.47091463020073926	1.3521629698387336	0.4957046674483163	0	0	-1
20230619220500000	770.0	781.0	768.0	777.0	109	1726	34336	232	4451	73426	778.9761566365577	762.2238433634424	3.935592571505451	773.0	770.6	769.3333333333334	0.16939422832877593	-1.7038086826936916	0.40443405214688255	0.4902417307873727	1	0	-1
20230619221000000	770.0	775.0	765.0	771.0	14	1740	34339	98	4549	73401	778.7204859184163	763.0795140815836	3.8878728831528893	773.2	770.9	769.4666666666667	0.1371786962594296	-0.38951871033621727	-0.2447308229972336	0.4935012037024361	2	0	-1
20230619221500000	772.0	779.0	762.0	772.0	47	1787	34336	118	4667	73372	778.5950663713942	763.9049336286058	3.858612300930075	773.5	771.25	769.6666666666666	0.6047078979069619	0.4115314139069201	-0.4169027989053369	0.4959338439477487	0	0	-1
20230619222000000	770.0	777.0	766.0	772.0	52	1839	34329	121	4788	73367	778.5965745387972	764.0034254612027	3.858612300930075	773.6	771.3	769.6666666666666	0.08638684255814584	-0.6888571927126547	-0.790670425855446	0.4988455121534332	2	0	-1
20230619222500000	771.0	775.0	765.0	771.0	78	1917	34339	70	4858	73351	778.6239260375776	764.0760739624225	3.8529930645610513	773.4	771.35	769.7666666666667	0.3200974703736859	0.06093867776116221	-0.8864927050254203	0.4959670630892611	2	0	-1
20230619223000000	772.0	776.0	764.0	771.0	10	1927	34337	50	4908	73369	778.6626647608555	764.4373352391444	3.8077406541003938	772.9	771.55	769.9666666666667	0.5339999537898393	0.17712491902519012	-0.8010605572080389	0.5142375819398872	0	0	-1
20230619223500000	768.0	775.0	766.0	771.0	26	1953	34321	210	5118	73343	778.7018963037161	764.198103696284	3.714236873915765	772.2	771.45	770.0666666666667	-0.5564175729287613	-1.339208284824707	-1.2428510064765979	0.5479582158191423	2	0	-1
20230619224000000	769.0	772.0	765.0	768.0	62	2015	34370	110	5228	73372	778.1114192571607	764.0885807428393	3.676350847723263	771.3	771.1	770.1333333333333	-0.3082767070599888	-0.05292125550091784	-1.3509256319122982	0.5523754633283187	2	0	-1
20230619224500000	770.0	774.0	766.0	770.0	15	2030	34370	137	5365	73383	778.1149120597303	764.1850879402697	3.5956764160431476	770.7	771.15	770.2666666666667	-0.07416314367912565	0.13813296927420343	-1.2410891599971845	0.5430267568770142	2	0	-1
20230619225000000	773.0	778.0	766.0	771.0	128	2158	34359	214	5579	73380	777.9523433210211	765.1476566789788	3.5752233807445135	770.5	771.55	770.4666666666667	0.7085804335967828	0.7939855300659515	-0.7423286891922691	0.5288186841071805	0	4	-1
20230619225500000	772.0	778.0	767.0	771.0	23	2181	34355	129	5708	73447	777.7245212571104	765.9754787428897	3.525935652025179	770.7	771.85	770.6333333333333	0.3876039728296536	-0.31511424049058134	-0.5347934302913895	0.5330337736575403	2	4	-1
20230619230000000	776.0	781.0	767.0	772.0	27	2208	34334	79	5787	73427	778.1108873048449	766.3891126951551	3.430095560703165	771.3	772.25	771.0333333333333	1.4479674337844213	1.1559992858984467	0.11872370638883867	0.5307920036391831	2	4	-1
20230620090500000	780.0	790.0	766.0	773.0	243	2451	34320	478	6265	73370	779.3604877867455	766.2395122132544	3.603085097832443	772.1	772.8	771.5333333333333	2.349838107282036	1.4494934648441815	1.0172446071233614	0.5160644685635438	0	4	-1
20230620091000000	779.0	796.0	764.0	780.0	189	2640	34279	395	6660	73398	780.1439754529306	766.4560245470693	3.80992854992788	773.0	773.3	771.8666666666667	1.8723010785775382	-0.01934344901342086	1.3817320117194303	0.5165769908505138	1	0	-1
20230620091500000	779.0	785.0	770.0	777.0	93	2733	34239	233	6893	73396	780.8773621594296	766.3226378405705	4.000694384173271	773.8	773.6	772.1666666666666	1.7080368248986992	-0.018956345455743685	1.5168766229235078	0.5065604536418532	0	0	-1
20230620092000000	777.0	796.0	759.0	778.0	76	2809	34235	243	7136	73446	780.8773621594296	766.3226378405705	4.0144184579532265	774.3	773.6	772.4666666666667	1.1292627763685223	-0.6442057133403346	1.2424611704029926	0.5139125829113566	0	0	-1
20230620092500000	775.0	792.0	762.0	777.0	360	3169	34090	323	7459	73499	780.8773621594296	766.3226378405705	4.012342070273781	775.0	773.6	772.6333333333333	0.5898466843593885	-0.7927838797881783	0.7228949069062258	0.52476176593069	0	0	-1
20230620093000000	773.0	782.0	765.0	776.0	158	3327	34013	200	7659	73470	780.3435684739397	766.3564315260603	3.9642849992849354	775.4	773.35	772.5333333333333	0.11771773894936231	-0.8433402390781033	0.07526175579979988	0.5495988330096593	2	0	-1
20230620093500000	776.0	785.0	765.0	774.0	75	3402	34019	258	7917	73478	780.3435684739397	766.3564315260603	3.9554463155951893	776.0	773.35	772.7666666666667	0.8174383054031712	0.6895831165833337	0.01931387392033468	0.5307963616707264	0	0	-1
20230620094000000	775.0	780.0	771.0	776.0	39	3441	34014	76	7993	73485	780.3435684739397	766.3564315260603	3.6999999999999997	776.2	773.35	773.1	0.5135135135135074	-0.21584276719691556	-0.17342959656751855	0.5172005319897881	1	0	-1
20230620094500000	775.0	782.0	773.0	776.0	28	3469	34007	219	8212	73502	780.452736679568	766.747263320432	3.4698703145794942	776.5	773.6	773.4	0.46111233416339453	-0.09936997382135046	-0.31377935648931077	0.5183555927293563	2	0	-1
20230620095000000	776.0	785.0	769.0	776.0	36	3505	33998	140	8352	73483	780.6201190465756	767.1798809534243	3.34995854037363	776.5	773.9	773.6666666666666	0.6965260331470038	0.23724583087520784	-0.28558189190731964	0.5186049917425796	0	0	-1
20230620095500000	772.0	785.0	761.0	777.0	63	3568	34007	610	8962	73290	780.6201190465756	767.1798809534243	3.2525203902341477	775.7	773.9	773.7666666666667	-0.5431685138611752	-1.2468542501201112	-0.7907461919236929	0.5408286978854824	0	0	-1
20230620100000000	771.0	778.0	766.0	771.0	61	3629	34018	104	9066	73310	780.5674013026292	767.3325986973709	3.17367645203827	774.9	773.95	773.8333333333334	-0.8927606125424928	-0.6540544725786394	-1.2190215076247903	0.5491640525588983	2	0	-1
20230620100500000	776.0	779.0	767.0	771.0	51	3680	34020	109	9175	73293	780.7299310869358	767.6700689130643	3.193048003954146	774.6	774.2	773.9333333333333	0.6472394602609921	1.3338335866184972	-0.8080630393234762	0.5629619453396276	0	0	-1
20230620101000000	774.0	779.0	770.0	775.0	40	3720	34018	126	9301	73248	780.7529063220068	767.8470936779931	3.1420092651394618	774.3	774.3	773.8333333333334	0.05304461336756468	-0.3960247328554589	-0.7842377720835154	0.584650744691181	1	0	-1
20230620101500000	774.0	782.0	767.0	774.0	73	3793	33998	149	9450	73196	780.3758116312662	768.8241883687339	3.134751452135666	774.2	774.6	773.8	0.06380091150888152	-0.146423791087021	-0.7472509643502316	0.6138897354060835	1	0	-1
20230620103500000	774.0	780.0	767.0	774.0	440	4233	34016	398	9848	73157	780.0374849397067	769.6625150602933	3.0368111930480994	774.3	774.85	773.6666666666666	0.10976425998970284	-0.0950962776185715	-0.7022505283238583	0.6210683091875226	0	0	-1
20230620104000000	767.0	780.0	764.0	775.0	150	4383	34044	518	10366	73122	780.5685603004041	768.831439699596	3.229895079135269	773.4	774.7	773.3666666666667	-1.9711682610975725	-2.273193136866057	-1.5464330327958584	0.6001106015994998	2	0	-1
20230620104500000	769.0	771.0	763.0	768.0	262	4645	34011	411	10777	73077	780.8403469936736	768.1596530063264	3.3073991124279045	772.8	774.5	773.1666666666666	-1.2598015918338779	0.022877034916137927	-1.7514421516754584	0.5640283946686411	0	0	-1
20230620105000000	766.0	775.0	760.0	768.0	426	5071	33855	267	11044	73048	781.4828565824158	766.9171434175843	3.5069771725645564	771.9	774.2	773.0333333333333	-2.0055258381365566	-1.0482826760576325	-2.1792676065601455	0.5548919273091908	2	0	-1
20230620105500000	767.0	774.0	759.0	766.0	326	5397	33797	316	11360	72982	781.6208322304687	765.8791677695313	3.632568726886741	771.0	773.75	772.9333333333333	-1.6333712530797422	-0.04790050113793514	-2.208814401579344	0.5604815101634688	0	0	-1
20230620110000000	765.0	787.0	747.0	767.0	324	5721	33816	493	11853	73079	781.1975606127791	764.8024393872209	3.9000000000000004	770.3	773.0	772.7	-1.9743589743589858	-0.7701757190069656	-2.3650506060378715	0.5626724578317839	0	0	-1
20230620110500000	763.0	777.0	752.0	763.0	289	6010	33924	422	12275	73107	780.9999999999704	763.4000000000296	4.248398391027952	769.5	772.2	772.4666666666667	-2.22829070989647	-0.9387061754366333	-2.5871126827148325	0.5353014663143094	2	0	-1
20230620111000000	765.0	775.0	754.0	764.0	222	6232	33991	226	12501	73164	780.2521425948217	762.7478574051783	4.449219656923622	768.4	771.5	772.2666666666667	-1.633245204101955	0.2572926494359866	-2.3223544223736243	0.5384786445779484	2	0	-1
20230620111500000	767.0	772.0	760.0	765.0	67	6299	33980	187	12688	73189	779.5790442358164	762.4209557641836	4.548626166217663	767.7	771.0	772.1	-1.1212176630116089	0.523238823316531	-1.761052552222508	0.5339605727220166	2	0	-1
20230620112000000	769.0	771.0	761.0	764.0	33	6332	33988	192	12880	73249	779.1166501649639	762.2833498350362	4.522044768563098	767.2	770.7	772.1333333333333	-0.6929018825987779	0.597930550671684	-1.0392934759056671	0.5723108771013083	0	0	-1
20230620112500000	767.0	772.0	764.0	768.0	42	6374	33995	101	12981	73246	778.8947042326469	761.9052957673531	4.582090740650554	766.5	770.4	772.0666666666667	-1.1057543277607302	-0.617365110968869	-0.7629712845829779	0.5735637537126747	2	0	-1
20230620113000000	770.0	772.0	763.0	766.0	25	6399	33979	89	13070	73244	778.1969129920024	762.0030870079977	4.582090740650554	766.8	770.1	772.0666666666667	-0.4510313705339889	0.6760432334940109	-0.1404099521312352	0.5453745124290934	0	0	-1
20230620133500000	768.0	775.0	763.0	770.0	105	6504	34000	157	13227	73254	777.569846545803	761.930153454197	4.635730794599704	766.7	769.75	771.9	-0.8412913028822121	-0.5913006475588574	0.028675042706859166	0.5255086511455318	1	0	-1
20230620134000000	768.0	775.0	759.0	766.0	33	6537	33999	128	13355	73249	776.867261881054	761.932738118946	4.688164767677102	766.9	769.4	771.7666666666667	-0.803441613792291	-0.24658902271683045	0.15987144891635863	0.47880369674707407	1	0	-1
20230620134500000	768.0	776.0	760.0	767.0	23	6560	34001	193	13548	73238	775.8410525505813	762.1589474494187	4.667261866805133	767.0	769.0	771.5	-0.7499043550337244	-0.17570311002174033	0.26007810624187844	0.4909576971759768	2	0	-1
20230620135000000	769.0	776.0	759.0	770.0	173	6733	34081	303	13851	73215	775.5514923711178	762.1485076288823	4.410089442277659	767.4	768.85	771.1333333333333	-0.48373924412551883	0.15153828600653957	0.46265054215452395	0.46137479397459746	0	0	-1
20230620135500000	767.0	776.0	761.0	768.0	83	6816	34115	336	14187	73169	775.3215815216316	761.9784184783683	4.2184778718817	767.8	768.65	770.7333333333333	-0.8849953577374231	-0.7091604576309412	0.33480422668330156	0.45812641701259443	2	0	-1
20230620140000000	768.0	773.0	764.0	768.0	43	6859	34109	879	15066	73233	774.0076036681859	762.4923963318141	3.9537605165490515	768.1	768.25	770.3666666666667	-0.5985862463749738	0.031837519588059485	0.3887026555037183	0.5109454704899826	0	0	-1
20230620140500000	766.0	776.0	759.0	767.0	82	6941	34114	237	15303	73245	773.0374849397067	762.6625150602933	3.8297084310253524	768.0	767.85	770.0	-1.044465935734187	-0.7437770238726827	0.16989781174172425	0.5251091587357214	2	0	-1
20230620141000000	768.0	778.0	756.0	767.0	143	7084	34153	128	15431	73300	771.9077517139258	763.1922482860741	3.7299091439634595	767.9	767.55	769.7666666666667	-0.4736487132738477	0.3273820610823185	0.30179202943107786	0.5787543268156667	0	0	-1
20230620141500000	764.0	769.0	762.0	768.0	89	7173	34188	219	15650	73381	770.5414180500778	763.5585819499221	3.81866759776525	767.6	767.05	769.4666666666667	-1.4315638967544293	-1.3083308214623617	-0.11991630158159206	0.581137708252547	2	0	-1
20230620142000000	765.0	771.0	761.0	766.0	26	7199	34194	126	15776	73362	770.5541642581545	763.3458357418456	3.6999999999999997	767.1	766.95	769.1	-1.1081081081081143	-0.12137936794096991	-0.2280553881711831	0.5809037990563773	0	0	-1
20230620142500000	764.0	772.0	761.0	768.0	35	7234	34190	100	15876	73312	770.3932370625416	763.0067629374585	3.6417334089993774	766.7	766.7	768.7333333333333	-1.299747346040331	-0.49262425902058343	-0.3887373805896952	0.5812488021077302	1	0	-1
20230620143000000	764.0	771.0	758.0	765.0	30	7264	34191	161	16037	73249	770.4678159211579	762.7321840788421	3.54479273802511	766.3	766.6	768.3666666666667	-1.2318538739445315	-0.2663033941461184	-0.4454076966012033	0.5799454327379364	1	0	-1
20230620143500000	764.0	770.0	758.0	762.0	69	7333	34200	131	16168	73241	770.4736799077392	762.4263200922609	3.3314994955558515	765.9	766.45	767.9666666666667	-1.1906550404579515	-0.21976315612564631	-0.4328995837057965	0.5876492650970686	1	0	-1
20230620144000000	764.0	769.0	758.0	764.0	82	7415	34229	201	16369	73332	770.5182520563902	762.2817479436097	3.3181320046074116	765.4	766.4	767.7	-1.1150852331560013	-0.2101927006742588	-0.37670080653927895	0.5817760029500163	2	0	-1
20230620144500000	766.0	771.0	760.0	766.0	23	7438	34233	51	16420	73333	770.3696858509983	762.7303141490016	3.2734623192509122	765.3	766.55	767.5333333333333	-0.4684133140363093	0.41710442634431577	-0.0399343587162555	0.5484500964701657	2	0	-1
20230620145000000	767.0	770.0	762.0	765.0	36	7474	34230	115	16535	73290	770.4063279942432	762.8936720057568	2.8715075405709025	765.2	766.65	767.2333333333333	-0.08125813010644507	0.25343921217450005	0.32748829851915584	0.507997674400568	2	4	-1
20230620145500000	768.0	771.0	766.0	769.0	50	7524	34251	114	16649	73238	770.4999999999927	762.9000000000074	2.588221182373888	765.4	766.7	767.0333333333333	0.37348688483419373	0.22978487974858552	0.6941183586733692	0.4676168550169987	0	4	-1
20230620150000000	766.0	775.0	765.0	769.0	44	7568	34246	201	16850	73203	770.2092348927241	762.8907651072758	2.2462314118441924	765.2	766.55	766.7666666666667	-0.34131241448413624	-0.703071465140855	0.6565442659028506	0.45828305674133046	2	4	-1
20230620210500000	771.0	803.0	737.0	772.0	297	297	34292	1011	1011	73247	770.8912558481585	762.6087441518415	1.9720265943665392	765.9	766.75	766.6666666666666	2.197401062294162	1.2737462952376946	1.2595434318486634	0.4499441180775645	1	4	-1
20230620211000000	771.0	788.0	763.0	776.0	210	507	34304	1122	2133	73218	771.1174066290536	762.4825933709463	2.11974841274462	766.5	766.8	766.8	1.9813672107257039	0.16694057315320207	1.5913839039471664	0.4497496596992233	2	0	-1
20230620211500000	775.0	785.0	763.0	772.0	118	625	34346	482	2615	73206	772.7455339334201	761.5544660665798	2.556038601690775	767.6	767.15	767.0	3.1298431857438067	1.1899970751293432	2.2427859599235003	0.38294599172256133	1	0	-1
20230620212000000	775.0	781.0	766.0	773.0	138	763	34291	265	2880	73187	774.057438524302	760.942561475698	2.9228981051917176	768.7	767.5	767.3	2.6343716827908343	0.18972454212970313	2.5446823784220585	0.3996013650428261	0	0	-1
20230620212500000	774.0	784.0	767.0	776.0	82	845	34275	113	2993	73182	774.9442284397993	760.6557715602006	3.159465496286076	769.7	767.8	767.5333333333333	2.046759704851408	-0.2736582609144635	2.478254357676744	0.3906685105058217	0	0	-1
20230620213000000	773.0	782.0	767.0	773.0	83	928	34298	321	3314	73120	775.4833147735479	760.5166852264521	3.2700662582481925	770.6	768.0	767.8	1.5901818462803068	-0.3773627147690921	2.178801531716561	0.39739330259365013	1	0	-1
20230620213500000	773.0	784.0	765.0	773.0	98	1026	34314	164	3478	73128	776.074316690257	760.5256833097429	3.273462319250912	771.3	768.3	768.1333333333333	1.4867031271587527	-0.07703379999457363	1.8716604894316575	0.3701665832228624	0	0	-1
20230620214000000	770.0	777.0	767.0	773.0	100	1126	34345	217	3695	73150	776.2076885184047	760.5923114815953	3.236767935250636	771.6	768.4	768.3	0.5252152869799137	-1.0289185332946975	1.1886295835557663	0.36733514479241	2	0	-1
20230620214500000	771.0	776.0	764.0	769.0	43	1169	34344	61	3756	73139	776.4544858895476	760.8455141104523	3.262752757343951	771.9	768.65	768.4333333333333	0.7866568071667553	0.11864269075969174	0.8136359834682065	0.37338920761556815	2	0	-1
20230620215000000	773.0	774.0	765.0	770.0	35	1204	34334	420	4176	73090	776.9224684480735	760.8775315519265	3.363364717395695	772.6	768.9	768.5666666666667	1.3181244693457088	0.6235760265706785	0.777152875909717	0.3518834262640639	0	0	-1
20230620215500000	772.0	777.0	764.0	771.0	17	1221	34334	115	4291	73132	777.1000000000203	761.4999999999797	3.405224743765903	772.7	769.3	768.7333333333333	0.9593101520383005	-0.26977186276624937	0.5700768274508596	0.3366201664161016	1	0	-1
20230620220000000	772.0	778.0	766.0	771.0	36	1257	34324	201	4492	73266	777.2729915387815	762.0270084612184	3.448671241700684	772.8	769.65	768.8	0.9278936076324839	-0.07729071959558215	0.3932676898253029	0.32978613822003194	2	0	-1
20230620220500000	773.0	775.0	768.0	772.0	17	1274	34326	155	4647	73212	777.3910904534335	762.8089095465665	3.5259356520251797	772.6	770.1	768.9666666666667	1.1439044076192062	0.28045722666205974	0.37143688671286057	0.3185571197788798	2	0	-1
20230620221000000	780.0	788.0	765.0	773.0	232	1506	34489	705	5352	73343	778.8221209281506	762.9778790718493	4.03718824045757	773.1	770.9	769.3666666666667	2.633846305895352	2.3318144349756045	1.2128532918611215	0.3052043174797937	2	2	-1
20230620221500000	783.0	787.0	777.0	781.0	211	1717	34611	515	5867	73414	780.733130078984	762.966869921016	4.709800656314683	774.0	771.85	769.8666666666667	2.788511508597452	1.3967261002034015	2.037922238543427	0.3274787094506881	2	0	-1
20230620222000000	784.0	789.0	778.0	785.0	32	1749	34614	196	6063	73420	782.447395480018	763.252604519982	5.344675439683457	775.1	772.85	770.3666666666667	2.550825300280679	0.6504724884732609	2.549577949548513	0.3199130269248229	0	0	-1
20230620222500000	783.0	790.0	777.0	783.0	89	1838	34602	305	6368	73528	783.7219758530913	763.6780241469088	5.763968540279634	776.1	773.7	770.9	2.0992480988477085	-0.09988013192507565	2.5768888102362366	0.3394353851033138	1	0	-1
20230620223000000	783.0	788.0	779.0	785.0	83	1921	34604	228	6596	73577	784.8053384223996	764.1946615776004	6.129709074118717	777.4	774.5	771.4	1.8924226027265059	0.11237595115877606	2.420952113554148	0.3420347980942564	0	0	-1
20230620223500000	782.0	792.0	775.0	782.0	27	1948	34606	100	6696	73582	785.5460137251039	764.8539862748962	6.329472507422891	778.5	775.2	771.9333333333333	1.590443224907136	-0.18940053260550982	2.02518068310384	0.3573430805725867	0	0	-1
20230620224000000	781.0	787.0	778.0	781.0	93	2041	34562	105	6801	73562	785.6757390464608	766.2242609535393	6.488365656225678	779.3	775.95	772.3666666666667	1.3305867441440389	-0.24624002785968857	1.4952166741452233	0.3810049256423635	2	0	-1
20230620224500000	782.0	791.0	774.0	782.0	69	2110	34531	113	6914	73556	786.2877474425842	766.7122525574158	6.519117186313566	780.3	776.5	772.9666666666667	1.3856681932790162	0.3930521493660943	1.1607877081434435	0.37680319686419583	0	0	-1
20230620225000000	780.0	789.0	776.0	781.0	56	2166	34514	224	7138	73397	786.5098117136096	767.3901882863905	6.46391694116054	781.1	776.95	773.4666666666667	1.0107390600474362	-0.4968217024843347	0.5808959764596313	0.37499340918869295	2	4	-1
20230620225500000	782.0	786.0	778.0	782.0	67	2233	34513	131	7269	73334	787.0590983190161	767.5409016809838	6.392356546862997	782.0	777.3	774.0666666666667	1.241065524923904	0.6744219905431115	0.38676915015141144	0.35280579158414593	2	4	-1
20230620230000000	784.0	789.0	776.0	781.0	125	2358	34487	178	7447	73235	787.8668176814695	767.6331823185305	6.350503042191924	782.4	777.75	774.7333333333333	1.4592019884251863	0.8666074244645032	0.44372721344068555	0.34361024578468463	0	4	-1
20230621090500000	774.0	795.0	762.0	782.0	263	2621	34418	576	8023	73185	787.8668176814695	767.6331823185305	6.032872910608639	781.5	777.75	775.0666666666667	-0.17680907296936688	-3.0501567002929484	-0.8775606879296856	0.3600945625462728	1	4	-1
20230621091000000	774.0	783.0	766.0	773.0	112	2733	34370	299	8322	73171	787.831948963194	767.7680510368059	5.678027826631356	780.5	777.8	775.4	-0.2465644837867174	-0.43157942676686567	-1.7150889481842126	0.371817911511783	0	0	-1
20230621091500000	772.0	781.0	765.0	772.0	130	2863	34384	412	8734	73253	787.8865674663566	767.6134325336434	5.44426303552648	779.4	777.75	775.6	-0.6612465225335847	-0.7317132252682345	-2.4568630361375634	0.3351363866539764	1	0	-1
20230621092000000	772.0	779.0	764.0	772.0	114	2977	34381	406	9140	73370	787.7145831133196	767.9854168866805	5.251560614606756	778.3	777.85	775.7666666666667	-0.717247108638525	-0.14117299176681025	-2.838864893173276	0.32982064107702325	1	0	-1
20230621092500000	772.0	780.0	764.0	771.0	126	3103	34393	227	9367	73383	787.6344748189227	768.1655251810772	5.101307022061437	777.3	777.9	775.9	-0.7645099546319775	-0.05950667004958669	-2.9688729797123834	0.3182695956072599	1	0	-1
20230621093000000	772.0	780.0	764.0	772.0	20	3123	34395	225	9592	73375	787.694287683712	768.005712316288	4.819059382631981	776.4	777.85	776.1	-0.850788437008378	-0.04821296350009462	-2.927354349232872	0.35822701972975834	1	0	-1
20230621093500000	772.0	781.0	761.0	770.0	52	3175	34396	343	9935	73420	787.694287683712	768.005712316288	4.78701948560433	775.4	777.85	776.1333333333333	-0.8634461058207954	-0.04665114701389595	-2.7738305456410846	0.3470241403902331	2	0	-1
20230621094000000	775.0	784.0	762.0	774.0	89	3264	34401	304	10239	73487	787.5707888912092	768.4292111087908	4.697043987682277	774.9	778.0	776.2666666666667	-0.269673154006735	0.94695352339698	-2.168923929094671	0.3468569824930733	0	0	-1
20230621094500000	774.0	781.0	765.0	775.0	20	3284	34394	261	10500	73628	787.5257585448608	768.5742414551391	4.709446771000697	774.1	778.05	776.2333333333333	-0.47422413755380316	-0.19483858140060267	-1.8184074042184943	0.3563673164311211	0	0	-1
20230621095000000	772.0	777.0	764.0	770.0	64	3348	34372	87	10587	73610	787.4331487773601	767.8668512226399	4.766083880457366	772.9	777.65	776.1333333333333	-0.8672388982244854	-0.6989741281762962	-1.7692031318934565	0.36886622955944054	1	0	-1
20230621095500000	772.0	778.0	767.0	775.0	21	3369	34374	140	10727	73569	786.8549987185895	767.3450012814105	4.809250345832381	772.7	777.1	776.0666666666667	-0.8455926338271884	-0.13664547359928855	-1.6521318894315127	0.38207273149311705	0	0	-1
20230621100000000	771.0	775.0	763.0	771.0	73	3442	34393	201	10928	73590	786.0098117136096	766.8901882863905	4.864839839775475	772.4	776.45	776.0	-1.0277830647412975	-0.390010117448055	-1.6225297917610557	0.41667533678518515	0	0	-1
20230621100500000	770.0	779.0	765.0	770.0	32	3474	34384	122	11050	73563	785.2572723340511	766.3427276659488	4.955468359970293	772.2	775.8	775.9	-1.1906039089381546	-0.44015469731937334	-1.645605368047399	0.3785978615323557	2	0	-1
20230621101000000	771.0	778.0	763.0	769.0	34	3508	34382	179	11229	73473	784.2686272389903	766.1313727610097	4.9188977988524565	772.1	775.2	775.9333333333333	-1.0029347091708618	0.20006332556863124	-1.4414673152161759	0.3676572538132095	2	0	-1
20230621101500000	772.0	775.0	768.0	773.0	38	3546	34367	38	11267	73471	783.3046499056948	766.0953500943053	4.888648984012749	772.1	774.7	775.9666666666667	-0.8114034531091938	0.3037061951715027	-1.1023320148786802	0.35851404279802657	2	0	-1
20230621103500000	775.0	784.0	764.0	771.0	93	3639	34363	251	11518	73599	782.5092539731003	766.2907460268997	4.861298409090129	772.4	774.4	776.0333333333333	-0.21256323853748124	0.9954047444988042	-0.43857799600030245	0.39860793678377365	2	0	-1
20230621104000000	779.0	783.0	770.0	776.0	53	3692	34347	219	11737	73641	781.8887171697932	766.6112828302068	4.829998849781322	773.1	774.25	776.2666666666667	0.5659076571948045	1.4675095891285772	0.5224805937271726	0.38316440158869153	0	0	-1
20230621104500000	775.0	783.0	767.0	776.0	45	3737	34339	183	11920	73658	781.1833139984336	766.8166860015664	4.771326393735346	773.1	774.0	776.3666666666667	-0.2864332795302119	-1.055812863466969	0.597230193558983	0.4159463938554964	0	0	-1
20230621105000000	773.0	783.0	767.0	777.0	73	3810	34354	280	12200	73675	779.7298058222252	767.3701941777747	4.771326393735346	773.0	773.55	776.3666666666667	-0.7056039325012514	-0.8029324460640019	0.36644942898468424	0.408126473328312	2	0	-1
20230621105500000	776.0	781.0	768.0	773.0	69	3879	34376	258	12458	73695	777.2621770390085	769.0378229609914	4.723581503713281	773.4	773.15	776.2333333333333	-0.04939754572879107	0.857473289046219	0.5936075129510552	0.4174904039202219	0	0	-1
20230621110000000	775.0	784.0	764.0	776.0	111	3990	34383	532	12990	73766	777.3761226035018	769.0238773964983	4.556923913733424	773.7	773.2	775.9666666666667	-0.2121314037641503	-0.19210631746269108	0.583990513871567	0.42618389490516206	2	0	-1
20230621110500000	776.0	781.0	769.0	775.0	31	4021	34383	896	13886	73857	777.6405068828785	768.9594931171214	4.306197084822445	774.2	773.3	775.7	0.06966703894193088	0.3098989676801636	0.6804112417092927	0.4295187232655494	2	0	-1
20230621111000000	777.0	786.0	769.0	778.0	28	4049	34388	367	14253	73881	778.1314844756065	768.9685155243934	4.096746676734276	774.9	773.55	775.5	0.3661441915651289	0.39442827775608624	0.8366890373778271	0.39873473193363046	0	0	-1
20230621111500000	775.0	779.0	773.0	777.0	21	4070	34392	238	14491	73875	778.265084884189	769.134915115811	3.8529930645610513	775.3	773.7	775.2333333333333	-0.06055898088151134	-0.5721642127497104	0.6374787763539986	0.3807340407583277	2	0	-1
20230621112000000	777.0	782.0	771.0	776.0	19	4089	34387	107	14598	73876	778.6606262853197	769.2393737146804	3.659993928349548	775.8	773.95	775.0666666666667	0.5282340274824185	0.5884699931154473	0.7349867789590179	0.35465577234485823	0	0	-1
20230621112500000	776.0	781.0	770.0	776.0	11	4100	34385	47	14645	73883	778.8521271782391	769.4478728217608	3.496188400720609	775.9	774.15	774.9	0.31462835348727164	-0.21420045360888842	0.6287793474489081	0.3979161713616421	0	0	-1
20230621113000000	774.0	782.0	772.0	778.0	71	4171	34366	97	14742	73874	778.8489129150166	769.6510870849834	3.2401988965014	775.4	774.25	774.6333333333333	-0.1954612520907795	-0.6714385717956705	0.27138615819977446	0.4130050532768868	2	0	-1
20230621133500000	776.0	785.0	766.0	773.0	69	4240	34395	162	14904	73893	778.9518813399093	769.6481186600906	3.095695936834452	775.5	774.3	774.5	0.4845437118523489	0.5596346925418425	0.2852125075719801	0.4199668698659338	2	0	-1
20230621134000000	778.0	782.0	772.0	776.0	23	4263	34398	35	14939	73889	779.4193495505185	769.5806504494815	2.8458546851321995	776.0	774.5	774.3666666666667	1.2767107724492073	0.7600940098357786	0.530337219962771	0.41442020854468203	2	0	-1
20230621134500000	780.0	783.0	773.0	777.0	14	4277	34404	57	14996	73903	780.2254107822655	769.5745892177345	2.45877114745467	776.4	774.9	774.2333333333333	2.345345020270117	0.8180288294058443	0.9063766731467651	0.4097357537168861	0	0	-1
20230621135000000	776.0	781.0	770.0	777.0	41	4318	34406	159	15155	73817	780.2730068625294	769.9269931374706	2.478574859336174	776.5	775.1	774.3	0.685878013164125	-1.1486609936787782	0.5768805554818776	0.40721611699291554	0	0	-1
20230621135500000	774.0	782.0	769.0	775.0	96	4414	34460	39	15194	73819	780.1028342234011	770.3971657765989	2.478574859336174	776.3	775.25	774.3	-0.12103729644070635	-0.9073725669779786	0.07639697957847047	0.411253361128485	2	0	-1
20230621140000000	776.0	782.0	769.0	776.0	70	4484	34460	129	15323	73815	779.7678193418521	771.3321806581478	2.4587711474546707	776.2	775.55	774.4333333333333	0.6371746586861242	0.538530093256779	0.005345127300561803	0.39455158166201754	2	0	-1
20230621140500000	781.0	784.0	768.0	777.0	118	4602	34495	118	15441	73814	780.3616122274987	771.7383877725013	2.6824532718307608	776.8	776.05	774.7333333333333	2.336169927906958	2.029925193075191	0.5900712242382165	0.37735210782963585	0	2	-1
20230621141000000	775.0	779.0	774.0	779.0	79	4681	34451	57	15498	73843	780.1293765408707	772.2706234591294	2.6341770800173796	776.6	776.2	774.8333333333334	0.0632708666136937	-1.421799556767139	0.14984042705605782	0.3829241875929473	2	3	-1
20230621141500000	777.0	783.0	768.0	775.0	83	4764	34424	61	15559	73837	780.2038442592172	772.3961557407827	2.6076809620810595	776.7	776.3	775.0	0.7669649888473704	0.4450264819725093	0.11100523415639962	0.43638475108727176	2	0	-1
20230621142000000	780.0	782.0	773.0	776.0	85	4849	34406	93	15652	73788	780.4132499307545	772.2867500692455	2.6948510575210314	777.3	776.35	775.2666666666667	1.7564359707832975	1.317062781463124	0.4531751567490474	0.4571173618982003	0	0	-1
20230621142500000	779.0	784.0	773.0	778.0	22	4871	34408	187	15839	73809	780.7201318924142	772.3798681075857	2.776088375154268	777.6	776.55	775.4	1.2967886873558085	0.1775400468911283	0.5046404037925671	0.4648329055955043	0	0	-1
20230621143000000	778.0	784.0	776.0	779.0	40	4911	34408	77	15916	73791	780.6781438859979	772.921856114002	2.801586851926759	777.6	776.8	775.5333333333333	0.8804533991049664	-0.12803920570831295	0.37004951947754794	0.44861774448234837	1	0	-1
20230621143500000	778.0	784.0	772.0	777.0	49	4960	34407	83	15999	73790	780.7935844668054	773.0064155331945	2.756003547812585	777.4	776.9	775.7333333333333	0.8224469335192564	0.128076371271918	0.2526896467106181	0.4510205232613924	2	0	-1
20230621144000000	779.0	784.0	773.0	778.0	79	5039	34407	292	16291	73794	780.9935844667457	773.2064155332544	2.7262102307456444	777.7	777.1	775.9666666666667	1.1126556929190519	0.5502866160250128	0.27934143954358537	0.4464053861982919	2	0	-1
20230621144500000	784.0	789.0	776.0	779.0	318	5357	34524	1112	17403	73367	782.3785243670411	772.6214756329589	2.9280255007996994	778.7	777.5	776.4	2.595605809418094	2.1242516703624648	0.9047644584786039	0.42368592404295985	1	2	-1
20230621145000000	784.0	790.0	779.0	782.0	72	5429	34496	210	17613	73297	783.4811632901171	772.2188367098829	2.985892756874492	779.5	777.85	776.8666666666667	2.3890119016867173	0.8547945467858743	1.2324611903935847	0.4252476276202239	0	4	-1
20230621145500000	780.0	788.0	775.0	781.0	179	5608	34514	298	17911	73267	783.6461698495667	772.5538301504333	2.829409047054801	779.4	778.1	777.1666666666666	1.0013869632185757	-0.8931868783495722	0.8430201123840719	0.42373608646098965	2	4	-1
20230621150000000	784.0	790.0	775.0	776.0	330	5938	34295	545	18456	73086	784.5319404797941	772.368059520206	2.917571288284525	780.3	778.45	777.5666666666667	2.2050303823479	1.4459240581076986	1.0436672930989737	0.40830144359248416	2	4	-1
20230626090500000	786.0	817.0	743.0	775.0	552	552	34438	1775	1775	73042	785.7463225350144	772.1536774649857	3.244824939636789	781.2	778.95	777.9333333333333	2.486009820785483	1.4118204790575721	1.3460027282818574	0.4523658183359565	2	4	-1
20230626091000000	787.0	812.0	758.0	786.0	239	791	34426	657	2432	73054	786.8498275841606	772.3501724158394	3.627671429443411	781.9	779.6	778.2	2.425798524247861	1.1042117940896392	1.5655223254434132	0.449953498179295	0	0	-1
20230626091500000	784.0	801.0	767.0	787.0	195	986	34464	330	2762	73141	787.293833011537	772.706166988463	3.721558813185679	782.4	780.0	778.5	1.4778753409762624	-0.3810800092442777	1.2075175233257442	0.47352425062830567	0	0	-1
20230626092000000	782.0	797.0	765.0	785.0	185	1171	34531	231	2993	73119	787.4828565824158	772.9171434175843	3.627671429443411	782.8	780.2	778.8	0.8821085542719665	-0.47074981442337244	0.6311819780873491	0.4962202169898996	0	0	-1
20230626092500000	774.0	795.0	759.0	783.0	158	1329	34544	450	3443	73211	787.6691698398135	772.1308301601864	3.6962443401677634	782.4	779.9	778.7333333333333	-1.2805791224068575	-2.715716508179137	-0.8190371437344446	0.48887248994181554	0	3	-1
20230626093000000	771.0	787.0	760.0	775.0	334	1663	34633	592	4035	73230	788.1887352693562	771.1112647306437	3.895296308797744	781.6	779.65	778.6	-1.951071086128929	-1.6997491788870758	-2.1009232940748075	0.46462552949111474	0	0	-1
20230626093500000	768.0	787.0	759.0	773.0	345	2008	34665	760	4795	73387	789.0097101405817	769.6902898594184	4.315347288715269	780.0	779.35	778.3333333333334	-2.39455428311767	-1.5460136319379827	-3.2053145749531304	0.4745115082970214	2	0	-1
20230626094000000	780.0	783.0	764.0	773.0	294	2302	34726	554	5349	73511	789.0888678573624	770.0111321426375	4.31804997140556	779.6	779.55	778.4333333333333	0.36281809544616206	3.805363335765959	-2.2187260197464673	0.45414048710222277	2	0	-1
20230626094500000	783.0	790.0	770.0	779.0	134	2436	34731	338	5687	73624	789.2889833488885	770.0110166511115	4.344728606790839	779.9	779.65	778.7	0.9897050861310478	2.2197437966564335	-1.1169314404066626	0.4434819845451283	0	0	-1
20230626095000000	777.0	788.0	768.0	784.0	800	3236	34843	442	6129	73895	789.2341973830254	770.2658026169746	4.344728606790838	779.2	779.75	778.7	-0.39127875498205683	-1.31497051917786	-1.1468580832462962	0.41754228379910757	0	0	-1
20230626095500000	774.0	780.0	770.0	777.0	251	3487	34788	231	6360	73954	789.344742172062	769.8552578279381	4.4006312678473245	778.0	779.6	778.6333333333333	-1.0528792464813426	-1.270102977884947	-1.4990369607976042	0.4320046734070883	1	0	-1
20230626100000000	774.0	785.0	760.0	773.0	395	3882	34965	482	6842	74072	789.3419121685223	769.2580878314776	4.4006312678473245	776.7	779.3	778.6333333333333	-1.0528792464813426	-0.2696298395686499	-1.6484129026971357	0.44575996524869876	2	0	-1
20230626100500000	778.0	788.0	766.0	776.0	201	4083	35040	1122	7964	74071	789.3073356312647	769.1926643687353	4.375309512861156	776.1	779.25	778.7	-0.15998868147325487	1.413420281425664	-1.148546976554056	0.43198433722573304	2	0	-1
20230626101000000	781.0	787.0	770.0	777.0	144	4227	35068	546	8510	74203	789.467770358916	769.3322296410839	4.392417709341101	776.0	779.4	778.8	0.5008631112932252	1.581332415060861	-0.3929701856207577	0.40272910681637153	0	0	-1
20230626101500000	780.0	787.0	775.0	782.0	56	4283	35071	265	8775	74112	789.5498756211209	769.4501243788791	4.392417709341101	776.6	779.5	778.8	0.27319806070540026	0.2718378531867472	-0.026373025541694163	0.40883140198360796	2	0	-1
20230626103500000	787.0	793.0	778.0	781.0	539	4822	35338	524	9299	74292	790.4621967412113	769.3378032587887	4.597704741377906	778.2	779.9	779.1666666666666	1.703748668946881	2.808310752997083	1.0983443457818363	0.40681174611957654	1	0	-1
20230626104000000	787.0	793.0	777.0	786.0	223	5045	35390	470	9769	74522	790.9215224325027	769.1784775674972	4.701772715334788	780.1	780.05	779.6	1.5738744614057898	1.111436338450317	1.7433265883990292	0.39894855591867096	0	0	-1
20230626104500000	785.0	791.0	781.0	790.0	46	5091	35412	197	9966	74541	791.0526252560728	769.1473747439272	4.7493859252188235	780.6	780.1	779.9	1.0738230331882421	-0.018950736677719345	1.7945650668813942	0.36113458858446246	0	0	-1
20230626105000000	780.0	789.0	774.0	785.0	58	5149	35417	1178	11144	74477	791.0526252560728	769.1473747439272	4.745055906473131	780.3	780.1	779.8666666666667	0.028099423054517545	-1.4339851291271333	1.0839742892546083	0.33418204483580083	0	0	-1
20230626105500000	777.0	784.0	771.0	780.0	73	5222	35423	473	11617	74523	790.6288786186856	768.8711213813144	4.689941956523081	780.3	779.75	779.9333333333333	-0.625451948131982	-1.2073189065247765	0.1859340988537126	0.3409840953439713	0	0	-1
20230626110000000	776.0	788.0	766.0	777.0	123	5345	35490	380	11997	74534	789.8495282913955	768.6504717086045	4.714163057567411	780.5	779.25	779.9	-0.8272942518904817	-0.5233458389329474	-0.5276721335474883	0.34732106139768915	2	0	-1
20230626110500000	777.0	785.0	768.0	777.0	208	5553	35610	218	12215	74552	788.7674847142431	768.7325152857569	4.742713709821976	780.8	778.75	779.8	-0.5903792999778299	0.3320277137124815	-0.8317969814617232	0.368938029030792	0	0	-1
20230626111000000	773.0	787.0	763.0	778.0	54	5607	35614	302	12517	74607	788.211992808615	768.188007191385	4.896257073860943	780.3	778.2	779.6	-1.3479684380206762	-1.2329116657596852	-1.4996049072270892	0.3488468768081456	2	0	-1
20230626111500000	778.0	781.0	769.0	776.0	204	5811	35511	256	12773	74541	787.8590060351024	768.1409939648976	4.896257073860943	780.0	778.0	779.6	-0.32678022739895535	1.5107699534446168	-1.208218896556443	0.3641237199600439	2	0	-1
20230626112000000	783.0	788.0	771.0	781.0	213	6024	35509	183	12956	74577	788.359086738922	768.5409132610781	4.92397761525736	780.3	778.45	779.7666666666667	0.6566506970532506	2.3256027203081877	-0.32814986830441467	0.3759124754004259	0	0	-1
20230626112500000	779.0	787.0	773.0	783.0	50	6074	35476	429	13385	74698	788.151075206651	769.5489247933491	4.92397761525736	779.5	778.85	779.7666666666667	-0.1557006807445814	-0.5686461258210097	-0.2732104394707863	0.3764729116628331	1	0	-1
20230626113000000	779.0	788.0	774.0	779.0	70	6144	35497	149	13534	74670	787.2587530817708	771.5412469182291	4.862098312457286	778.7	779.4	779.6	-0.12340351046846376	0.05222072483619174	-0.22716225879403326	0.37369023068856955	2	0	-1
20230626133500000	781.0	787.0	774.0	781.0	441	6585	35578	456	13990	74696	787.336063656824	771.5639363431761	4.801041553663121	778.3	779.45	779.5	0.31243220522753506	0.9228652940248048	0.06668755250486014	0.35488530552255526	0	0	-1
20230626134000000	780.0	786.0	773.0	777.0	28	6613	35563	116	14106	74732	787.0226938305617	771.5773061694382	4.801041553663121	778.3	779.3	779.5	0.10414406840917835	0.11288739053538334	0.11739254544374284	0.30245845182580533	1	0	-1
20230626134500000	780.0	788.0	774.0	781.0	61	6674	35539	1068	15174	75078	787.1044104932637	771.7955895067364	4.729223567939619	778.6	779.45	779.3666666666667	0.13391909353298984	0.24724381454124347	0.14040880805854955	0.2970353872258204	2	0	-1
20230626135000000	781.0	786.0	776.0	780.0	64	6738	35539	407	15581	75149	787.0553428588958	772.5446571411042	4.578209256903838	779.1	779.8	779.2	0.39316682549745724	0.6400620470296686	0.27217907243846506	0.2929034672793884	0	0	-1
20230626135500000	780.0	787.0	775.0	780.0	32	6770	35543	351	15932	75311	786.8498148122786	773.3501851877214	4.34728523206022	779.4	780.1	778.9666666666667	0.23769623527637648	0.04462019007375941	0.2093156098304022	0.3028832854330617	0	0	-1
20230626140000000	779.0	786.0	774.0	782.0	127	6897	35466	90	16022	75351	786.8514923711177	773.4485076288822	4.245782220824174	780.0	780.15	778.8	0.047105571976610305	-0.12962083070950217	0.027277834358620356	0.26774058821498714	2	0	-1
20230626140500000	783.0	787.0	776.0	780.0	23	6920	35469	649	16671	75457	787.058083430753	773.441916569247	4.274601995767819	780.5	780.25	778.8333333333334	0.9747496189801871	1.5997403210997	0.41820109616151235	0.26306225863624355	0	0	-1
20230626141000000	781.0	791.0	775.0	783.0	37	6957	35478	106	16777	75502	787.1146900149562	773.4853099850437	4.194705657797166	780.3	780.3	779.0666666666667	0.46089844939169416	-0.02309483842821163	0.38098725979600745	0.273753996489799	0	0	-1
20230626141500000	780.0	786.0	777.0	781.0	69	7026	35489	158	16935	75519	786.0319404797941	773.868059520206	3.9198922887696233	780.4	779.95	779.3666666666667	0.16156906534085316	-0.12686390566537412	0.20414317415642202	0.2805718034335681	0	0	-1
20230626142000000	778.0	784.0	776.0	781.0	23	7049	35499	56	16991	75498	784.6961524227066	774.3038475772934	3.318132004607412	780.3	779.5	779.7	-0.512336458477089	-0.5157237984364046	-0.17904859534070905	0.2696930017893921	2	0	-1
20230626142500000	780.0	789.0	774.0	781.0	54	7103	35497	223	17214	75514	783.8052167895721	774.6947832104279	3.318132004607412	780.2	779.25	779.7	0.0904123162018231	0.7154057288240836	-0.1605381395806169	0.25203705215065647	2	0	-1
20230626143000000	784.0	792.0	775.0	782.0	30	7133	35492	1221	18435	75594	784.4489998999558	774.4510001000443	3.355923452974192	780.6	779.45	779.7333333333333	1.2713837864464137	1.6727397835100277	0.36441768956009946	0.2269439523701718	0	0	-1
20230626143500000	782.0	790.0	769.0	783.0	151	7284	35499	1987	20422	76026	784.683974317736	774.7160256822641	3.3401596768218527	780.8	779.7	779.9	0.6287124578421842	-0.07867492494288433	0.41264206801514147	0.23210346786818342	2	0	-1
20230626144000000	786.0	793.0	778.0	783.0	28	7312	35492	193	20615	75980	785.5888774341265	774.8111225658736	3.3281626562814908	781.3	780.2	780.3	1.7126566783753818	1.592618351455936	0.924403864055543	0.24897680300693986	2	0	-1
20230626144500000	788.0	794.0	783.0	788.0	1323	8635	35607	703	21318	76194	786.9103571325197	774.5896428674803	3.3929665813594783	782.1	780.75	780.7666666666667	2.13186106019209	1.3274125032005348	1.4424969964185985	0.291371365972138	0	0	-1
20230626145000000	786.0	792.0	782.0	788.0	427	9062	35631	177	21495	76215	786.8552726788165	775.9447273211834	3.4783457115256518	782.8	781.4	781.0333333333333	1.427881837682042	-0.019614604285245228	1.4235701309632536	0.28278264754240123	1	4	-1
20230626145500000	786.0	789.0	781.0	786.0	250	9312	35682	512	22007	76140	787.3713553109187	776.2286446890812	3.590728802532062	783.1	781.8	781.2	1.3367759761236089	0.3628083099394872	1.3210677627554244	0.27589073408784814	2	4	-1
20230626150000000	794.0	798.0	784.0	788.0	187	9499	35671	419	22426	76059	790.0512985917695	774.6487014082305	4.253103442063089	784.4	782.35	781.6666666666666	2.8998432559521143	3.150744597340986	2.18962687170591	0.34421665219044156	0	4	-1
20230626210500000	791.0	809.0	773.0	790.0	244	244	35709	933	933	76170	791.3517855245092	774.5482144754909	4.475116385823576	785.5	782.95	781.8	2.05581245420658	0.14206268501838326	2.2123180076836104	0.36344464957158734	0	4	-1
20230626211000000	790.0	805.0	775.0	792.0	671	915	36100	758	1691	76286	792.2292611371288	774.7707388628712	4.621327370644355	786.7	783.5	781.9	1.7527431731958503	0.20127533854210275	1.9538743043486013	0.4040801982786267	0	0	-1
20230626211500000	782.0	802.0	769.0	790.0	824	1739	36411	1056	2747	76696	792.2327415025514	774.8672584974485	4.585484343738038	786.9	783.55	781.8	0.04361589420170337	-2.1986731593366953	0.6348682064878419	0.4008503452336084	0	0	-1
20230626212000000	778.0	785.0	778.0	782.0	396	2135	36662	253	3000	76708	792.3376318555484	774.5623681444517	4.6255330023204415	786.3	783.45	781.7333333333333	-0.807114192345074	-1.5019259863702523	-0.7706390598980097	0.37925209000543436	2	0	-1
20230626212500000	780.0	784.0	773.0	779.0	508	2643	36840	234	3234	76771	792.3376318555484	774.5623681444517	4.553997023372862	786.1	783.45	781.8333333333334	-0.4025767526689193	0.5413656251304269	-1.3891161500207296	0.3993795275557671	0	0	-1
20230626213000000	779.0	784.0	775.0	780.0	220	2863	36914	135	3369	76833	792.3893583843083	774.3106416156918	4.4567053102288705	785.4	783.35	781.9333333333333	-0.6581842704746034	-0.05825311989284233	-1.861616297854837	0.3900962970847399	0	0	-1
20230626213500000	777.0	788.0	768.0	779.0	179	3042	36929	462	3831	76771	792.5509357820209	773.8490642179792	4.4567053102288705	784.3	783.2	781.9333333333333	-1.106946273070932	-0.5341161078169074	-2.34124402584347	0.40191364742546093	2	0	-1
20230626214000000	779.0	780.0	775.0	779.0	249	3291	36909	646	4477	76737	792.5509357820209	773.8490642179792	4.1771867194188115	783.6	783.2	782.1333333333333	-0.7501061225650164	0.6821439078749405	-2.2843188215224965	0.3943117020992221	2	0	-1
20230626214500000	780.0	792.0	768.0	780.0	386	3677	36998	326	4803	76716	792.5046284961703	773.5953715038296	4.1263381667850085	783.0	783.05	782.2	-0.5331603739385595	0.6167030365573426	-2.0165056495407274	0.36627476551575394	0	0	-1
20230626215000000	778.0	787.0	770.0	781.0	111	3788	36952	198	5001	76602	792.572641831502	773.227358168498	4.191128196029747	781.4	782.9	782.0333333333333	-0.9623502657718933	-0.38501614096401565	-2.008861151202691	0.3849207672021121	2	0	-1
20230626215500000	782.0	789.0	774.0	780.0	248	4036	37034	382	5383	76542	792.5916630466254	773.4083369533746	4.153178167246005	780.5	783.0	782.1333333333333	-0.032103928115787966	1.4185663823705252	-1.3942955116585378	0.36537391833225036	0	0	-1
20230626220000000	781.0	790.0	776.0	783.0	57	4093	37035	106	5489	76546	792.5153617121797	773.7846382878203	4.1182520563948	779.6	783.15	782.2	-0.2913857587071903	0.1565333541970268	-1.0665387634440553	0.38717352907405267	1	0	-1
20230626220500000	781.0	786.0	775.0	782.0	73	4166	37039	56	5545	76538	792.5080610225581	773.891938977442	4.1182520563948	779.5	783.2	782.2	-0.2913857587071903	0.24389618559598622	-0.8056636430190314	0.3841156943992378	0	0	-1
20230626221000000	776.0	781.0	775.0	780.0	97	4263	37109	53	5598	76560	792.6101987747559	772.989801225244	4.249967320135794	779.3	782.8	782.0666666666667	-1.4274619566893232	-1.4409723250136006	-1.2367245004415781	0.3880493775294806	2	0	-1
20230626221500000	777.0	781.0	772.0	775.0	57	4320	37132	92	5690	76584	792.6786721736028	772.4213278263971	4.33192284736877	779.0	782.55	781.9666666666667	-1.1465270369908533	0.1520665895187308	-1.3102497927442383	0.4151963622932525	1	0	-1
20230626222000000	777.0	785.0	772.0	776.0	62	4382	37160	109	5799	76633	792.3742396312358	771.8257603687642	4.420281539550268	778.8	782.1	781.8333333333334	-1.0934446799569986	0.12311220150104266	-1.2804734038683585	0.3977421491773236	0	0	-1
20230626222500000	774.0	781.0	772.0	778.0	25	4407	37164	21	5820	76623	791.8766406829785	770.9233593170214	4.629494812851854	778.5	781.4	781.6333333333333	-1.6488480151533105	-0.9021676130444762	-1.567497981441063	0.40886273896067166	2	0	-1
20230626223000000	776.0	780.0	772.0	775.0	59	4466	37144	50	5870	76617	791.4052367893511	770.3947632106489	4.71687278701566	778.2	780.9	781.5333333333333	-1.1730936116329338	0.5272016475581701	-1.3962916742386566	0.4065941120266392	0	0	-1
20230626223500000	773.0	779.0	770.0	776.0	3	4469	37143	112	5982	76623	791.0180081723681	769.4819918276319	4.949073987457989	777.5	780.25	781.2	-1.6568756136563318	-0.8608619811536762	-1.5818442573847413	0.3887834314451864	2	0	-1
20230626224000000	777.0	783.0	769.0	777.0	35	4504	37148	74	6056	76619	788.195453370911	770.604546629089	5.006218355427799	777.4	779.4	781.0666666666667	-0.8123230706182829	1.1846051170779939	-1.0842267900272602	0.40714184028195455	0	0	-1
20230626224500000	776.0	781.0	773.0	777.0	62	4566	37146	37	6093	76618	785.7570387644768	771.5429612355232	5.085491345211612	776.8	778.65	780.9333333333333	-0.9700799782067074	-0.03474558404359729	-0.8202029666100357	0.3838166599504247	2	0	-1
20230626225000000	777.0	779.0	769.0	773.0	152	4718	37219	38	6131	76628	782.857983120606	773.142016879394	5.107837115648853	776.4	778.0	780.9	-0.7635325699896671	0.40020572651317393	-0.45929161550594877	0.3676594156461484	2	4	-1
20230626225500000	778.0	781.0	774.0	776.0	70	4788	37251	22	6153	76638	782.2988887517056	773.3011112482943	5.132142719068604	776.1	777.8	780.8333333333334	-0.5520760992881298	0.5069550584369515	-0.05552578420556609	0.37613522226346346	0	4	-1
20230626230000000	777.0	780.0	775.0	776.0	25	4813	37247	97	6250	76640	782.2610974274663	773.2389025725337	5.141984052872976	776.2	777.75	780.6	-0.700118857425977	-0.12432301474504324	0.098790234759778	0.38194123585027334	0	4	-1
20230627090500000	772.0	787.0	759.0	770.0	763	5576	37687	999	7249	76754	782.3809044912014	772.3190955087987	5.359933664597809	775.7	777.35	780.2666666666667	-1.5423076448254802	-1.6259431239622761	-0.4221000333721152	0.41373088210648784	2	4	-1
20230627091000000	774.0	789.0	761.0	776.0	255	5831	37776	677	7926	76949	782.2730068625294	771.9269931374706	5.3649065436615215	775.4	777.1	779.8666666666667	-1.093526349233048	0.339488195980552	-0.44448124718629956	0.40949681264118887	2	0	-1
20230627091500000	777.0	786.0	767.0	776.0	189	6020	37789	618	8544	77175	782.2730068625294	771.9269931374706	5.168816756924806	775.7	777.1	779.5	-0.48366969029240225	1.0863578891743204	-0.024584991709722726	0.4277651286167964	2	0	-1
20230627092000000	784.0	790.0	771.0	776.0	182	6202	37818	1118	9662	77236	783.2922218066637	771.4077781933363	5.096948978446703	776.5	777.35	779.4333333333333	0.8959608357818825	2.6683728921388705	1.1611079084002554	0.4041987935486953	1	0	-1
20230627092500000	784.0	790.0	776.0	784.0	148	6350	37900	649	10311	77322	784.0761014396281	771.0238985603718	5.023168544078748	777.6	777.55	779.3666666666667	0.9223925680923138	0.7771257425757333	1.8685376310840098	0.3974690295791787	0	0	-1
20230627093000000	777.0	788.0	771.0	783.0	122	6472	37935	202	10513	77303	784.0268675488394	770.9731324511606	4.237924020083418	777.6	777.5	778.8	-0.42473626036469714	-1.9369969045443285	1.341410550493486	0.3791684096744686	1	0	-1
20230627093500000	777.0	786.0	771.0	777.0	148	6620	37852	132	10645	77297	783.442737682164	771.057262317836	3.590109871423003	777.7	777.25	778.3333333333334	-0.3713906763541142	-0.24551854448081473	0.9585100153969057	0.3710514489897898	2	0	-1
20230627094000000	778.0	781.0	774.0	779.0	31	6651	37849	68	10713	77289	783.0632206063549	771.1367793936452	2.8627880738111857	777.8	777.1	777.9333333333333	0.023287321641649643	0.3930122221413501	0.8115308476486642	0.35276563761435714	2	0	-1
20230627094500000	779.0	787.0	767.0	780.0	78	6729	37825	289	11002	77214	782.7619441163713	771.2380558836287	2.7698776547389636	777.9	777.0	777.8333333333334	0.42119790549975633	0.5356846588291281	0.8182778683448633	0.34563578812244217	2	0	-1
20230627095000000	782.0	788.0	774.0	779.0	152	6881	37866	160	11162	77244	783.4351446600817	771.1648553399182	2.869184940400709	778.4	777.3	777.9666666666667	1.4057418455465647	1.2709729479606728	1.1744294309583212	0.35547107037719644	0	0	-1
20230627095500000	781.0	791.0	772.0	781.0	120	7001	37863	215	11377	77183	783.8403469936736	771.1596530063264	2.898275349237888	779.3	777.5	778.0	1.0350983390135313	0.13048939814535176	1.217692864660798	0.3931679492539596	2	0	-1
20230627100000000	786.0	793.0	772.0	782.0	401	7402	37661	260	11637	77205	785.2841666193261	770.615833380674	3.2319584705802695	780.5	777.95	778.2333333333333	2.4030836835821763	1.9395848665002013	1.8256127381759724	0.38015524243505433	0	2	-1
20230627100500000	781.0	795.0	773.0	785.0	107	7509	37661	317	11954	77282	785.5138755187834	771.0861244812165	3.260708852722399	780.9	778.3	778.3666666666667	0.8075953580261326	-0.9917607441460716	1.4750659455719473	0.40593985922120324	2	0	-1
20230627101000000	782.0	797.0	762.0	779.0	247	7756	37631	915	12869	76946	785.904792947091	771.2952070529091	3.323986896618109	780.7	778.6	778.4666666666667	1.0629805240592816	0.381328042234741	1.3045970465856305	0.3897884074909515	0	0	-1
20230627101500000	774.0	799.0	759.0	780.0	486	8242	37468	1856	14725	77161	785.8130998876223	771.4869001123776	3.4052247437659027	779.7	778.65	778.2666666666667	-1.2529765251112512	-2.4068931051868283	0.1042423561562314	0.3693453399119298	0	3	-1
20230627103500000	773.0	785.0	765.0	778.0	297	8539	37361	609	15334	77079	785.9991721400269	770.9008278599732	3.5341194094144583	779.3	778.45	778.1	-1.443075179184453	-0.7584889226000616	-0.785490515407989	0.37294739407143246	1	0	-1
20230627104000000	773.0	781.0	767.0	772.0	97	8636	37399	285	15619	76936	786.1511145705941	770.4488854294058	3.57211421989835	778.9	778.3	777.8	-1.3437420262940376	-0.22977166187346554	-1.304464767553206	0.3413738090563549	2	0	-1
20230627104500000	778.0	780.0	773.0	775.0	64	8700	37419	192	15811	76925	786.180070242345	770.5199297576551	3.5227829907617076	778.9	778.35	777.7	0.08515994337053602	1.707625085189435	-0.9226994210807473	0.340002103374475	1	0	-1
20230627105000000	778.0	784.0	772.0	779.0	124	8824	37493	52	15863	76936	786.180070242345	770.5199297576551	3.4698703145794942	778.8	778.35	777.6	0.11527808354084045	0.34644030164252243	-0.6324543372541473	0.3440040729594606	0	0	-1
20230627105500000	776.0	782.0	771.0	776.0	19	8843	37493	171	16034	76973	786.176547467038	770.423452532962	3.4698703145794942	778.2	778.3	777.6	-0.46111233416339453	-0.5597546246891469	-0.6686166693367654	0.35117883401144	2	0	-1
20230627110000000	777.0	780.0	774.0	778.0	31	8874	37483	33	16067	76986	785.9113857391396	771.1886142608603	3.4698703145794942	777.8	778.55	777.6	-0.17291712531127706	0.3351488445102584	-0.5230392731176532	0.3871712715597307	1	0	-1
20230627110500000	777.0	786.0	769.0	780.0	150	9024	37504	332	16399	76926	785.802112361822	771.5978876381781	3.4698703145794942	776.9	778.7	777.6	-0.17291712531127706	0.1271121937925749	-0.39762555171469915	0.39494936470327086	0	0	-1
20230627111000000	775.0	782.0	770.0	777.0	65	9089	37513	308	16707	76819	785.8498275841285	771.3501724158715	3.4397997357727417	776.3	778.6	777.6333333333333	-0.7655484434013873	-0.6332096228541204	-0.5457888146164024	0.3988581137718106	2	0	-1
20230627111500000	777.0	784.0	762.0	777.0	96	9185	37528	839	17546	76786	785.0873971655886	771.4126028344114	3.428637565499678	775.8	778.25	777.6666666666666	-0.1944406936956228	0.6471519230230217	-0.3458725949454555	0.4049799539392532	0	0	-1
20230627112000000	775.0	782.0	765.0	774.0	292	9477	37608	909	18455	76798	784.2373907757681	771.3626092242318	3.355923452974192	775.9	777.8	777.7333333333333	-0.8144802381922411	-0.5673909129127603	-0.44801984171244347	0.3864921613283128	1	0	-1
20230627112500000	775.0	784.0	765.0	776.0	243	9720	37576	374	18829	76865	784.2452272687701	771.15477273123	3.3895263517029766	776.1	777.7	777.6666666666666	-0.7867372576486487	-0.0785094523081858	-0.47784809608632517	0.37592887500234273	1	0	-1
20230627113000000	775.0	780.0	768.0	774.0	157	9877	37564	1229	20058	77384	784.2452990903457	770.9547009096543	3.4106043778518527	776.3	777.6	777.6333333333333	-0.7721016692624766	-0.016634281542294117	-0.4596954544778393	0.3526842271528573	1	0	-1
20230627133500000	775.0	784.0	766.0	775.0	341	10218	37474	1691	21749	77218	784.1872101050558	770.7127898949443	3.4417372874110477	776.0	777.45	777.5666666666667	-0.745747409616329	-0.008803064640366256	-0.41137316466270724	0.35110890703848	1	0	-1
20230627134000000	775.0	779.0	771.0	776.0	117	10335	37483	161	21910	77217	784.0286429320466	770.4713570679534	3.4711509458519507	775.7	777.25	777.4666666666667	-0.7106192456465716	-0.007811908455965904	-0.3457366605313932	0.36824397208517784	1	0	-1
20230627134500000	775.0	779.0	769.0	776.0	247	10582	37595	310	22220	77335	783.3776538962777	770.4223461037222	3.49857113690718	775.6	776.9	777.4	-0.685994340570029	-0.007686462999148154	-0.2719007026127547	0.3950654474953301	0	0	-1
20230627135000000	772.0	782.0	766.0	775.0	253	10835	37632	337	22557	77524	782.9761014395925	769.9238985604076	3.49857113690718	775.1	776.45	777.4	-1.5434872662825732	-1.1086581440800514	-0.5790823580520681	0.43652540645909305	0	0	-1
20230627135500000	770.0	781.0	763.0	772.0	452	11287	37763	381	22938	77518	781.1372579673157	770.1627420326843	3.696244340167764	774.4	775.65	777.2666666666667	-1.9659594977795312	-1.0180943824171098	-0.9800203308218776	0.4218794106610732	0	0	-1
20230627140000000	769.0	777.0	763.0	771.0	222	11509	37703	312	23250	77492	780.6882621436074	769.4117378563925	3.9832984656772417	773.8	775.05	777.0	-2.008385781013735	-0.7310282550848629	-1.2888361226959928	0.4086888026936653	0	0	-1
20230627140500000	768.0	783.0	756.0	770.0	481	11990	37632	1159	24409	77827	779.8372579673157	768.8627420326843	4.080304999493162	772.9	774.35	776.4666666666667	-2.075008281909904	-0.7403917496461522	-1.5207853637895807	0.37977857858181135	2	0	-1
20230627141000000	772.0	779.0	758.0	766.0	448	12438	37348	916	25325	77923	779.831218504942	768.668781495058	3.906689419728963	772.6	774.25	776.0666666666667	-1.0409495687396761	1.0477064716085223	-1.0507541638166966	0.3608091676226887	0	0	-1
20230627141500000	770.0	779.0	764.0	773.0	121	12559	37331	280	25605	77969	779.96174035589	768.23825964411	4.050377211514449	772.1	774.1	775.8333333333334	-1.4401950802879098	-0.7451745857361547	-0.9287921136085209	0.36746421731717005	2	0	-1
20230627142000000	772.0	779.0	759.0	768.0	132	12691	37323	536	26141	77930	779.965234568487	768.134765431513	4.10149024407254	771.8	774.05	775.6666666666666	-0.8939840030012709	0.4045013349075359	-0.5187283003199648	0.3797997673420382	0	0	-1
20230627142500000	768.0	774.0	763.0	771.0	104	12795	37361	474	26615	77894	779.7298058222252	767.3701941777747	4.29987079909256	771.1	773.55	775.3333333333334	-1.7054776006016248	-1.5605734028059515	-0.7142137884281015	0.38173088209807104	2	0	-1
20230627143000000	776.0	779.0	763.0	763.0	173	12968	37403	330	26945	77821	779.3989494870663	767.5010505129338	4.248006068210774	771.2	773.45	775.2333333333333	0.1804768294480251	2.4118837781355693	0.25425358833499523	0.4066843319742877	1	0	-1
20230627143500000	776.0	785.0	768.0	775.0	59	13027	37397	475	27420	77864	779.3989494870663	767.5010505129338	4.061882431692096	771.3	773.45	775.0333333333333	0.2379848956544032	0.3442577243379627	0.8798333000206897	0.4538747761614874	0	0	-1
20230627144000000	771.0	778.0	766.0	775.0	45	13072	37421	217	27637	77879	778.9560313467947	767.3439686532053	3.9677869566464046	771.2	773.15	774.7	-0.9325097442044383	-1.7524101598865645	0.6175217856242163	0.4725071522143456	2	0	-1
20230627144500000	775.0	777.0	765.0	770.0	141	13213	37362	127	27764	77890	778.6526779311857	767.4473220688142	3.3698005216266966	771.7	773.05	774.3333333333334	0.19783564706222143	1.0567084527522868	0.9597585418882839	0.46300228667074567	0	0	-1
20230627145000000	769.0	777.0	765.0	772.0	269	13482	37293	315	28079	77845	778.5422361830138	766.9577638169862	3.2653058390022554	771.7	772.75	773.9333333333333	-1.510833464482061	-2.0749308019376613	0.3844330644021574	0.4328718796146098	2	4	-1
20230627145500000	770.0	775.0	765.0	772.0	64	13546	37298	105	28184	77826	777.9641710972941	766.8358289027059	2.9747082023097473	771.9	772.4	773.5333333333333	-1.187791572494339	-0.17649076417359003	0.15672797146905237	0.42066517458693176	0	4	-1
20230627150000000	769.0	777.0	763.0	769.0	104	13650	37249	194	28378	77774	777.7178287620802	766.4821712379198	3.08202675019035	771.6	772.1	773.3666666666667	-1.4168166017368224	-0.6245108847357876	-0.0967865898531235	0.3833139830846345	2	4	-1
20230627210500000	783.0	799.0	763.0	785.0	1043	1043	37250	868	868	77825	779.7801098892805	765.2198901107195	3.5322325329268267	772.9	772.5	773.7	2.6328957432182203	4.778027387366024	1.5615621339167265	0.37589300990032176	0	4	-1
20230627211000000	777.0	797.0	773.0	783.0	314	1357	37243	592	1460	77885	780.0672618810229	765.1327381189772	3.5784850922639815	773.4	772.6	773.8333333333334	0.8849182223819718	-1.2383752892250162	1.775030676160337	0.3925762735249676	2	0	-1
20230627211500000	784.0	788.0	771.0	779.0	390	1747	37034	623	2083	78183	781.9825248390644	764.1174751609356	3.9537605165490515	775.0	773.05	774.0333333333333	2.520806868536861	2.496930438885443	2.7268995399369236	0.3754627019429389	0	2	-1
20230627212000000	783.0	792.0	776.0	784.0	113	1860	37028	229	2312	78257	783.359086738922	763.5409132610781	4.214261501141095	775.7	773.45	774.2	2.088147590655487	0.35359341183312054	3.064387109098525	0.3893521577401915	0	0	-1
20230627212500000	781.0	789.0	769.0	782.0	599	2459	36893	147	2459	78309	784.1783268073071	763.3216731926929	4.377848279184143	776.2	773.75	774.3666666666667	1.515204024971262	-0.3303693573589521	2.8644810383487336	0.4156997529084395	2	0	-1
20230627213000000	782.0	786.0	775.0	779.0	156	2615	36840	144	2603	78358	785.2386304879179	763.2613695120821	4.5660583536447374	777.3	774.25	774.5333333333333	1.6352543240509891	0.5926607012902573	2.7146037000970353	0.4333506132473966	2	0	-1
20230627213500000	783.0	788.0	777.0	781.0	107	2722	36833	138	2741	78357	786.3350338871285	763.4649661128715	4.795368135561185	778.1	774.9	774.7333333333333	1.7238857232593328	0.7551797441478234	2.5977530992273516	0.4330092453638981	2	0	-1
20230627214000000	785.0	790.0	777.0	784.0	144	2866	36825	285	3026	78367	787.6012604374355	763.7987395625646	5.1376605138482585	779.7	775.7	775.0666666666667	1.933435131916282	1.188440736110113	2.629443034769887	0.4223354152157477	2	0	-1
20230627214500000	787.0	788.0	783.0	785.0	170	3036	36722	29	3055	78383	788.9670613378528	764.3329386621472	5.559376463837169	781.4	776.65	775.4	2.0865649368155075	1.3346682221555026	2.7465810275452016	0.4083397158756053	1	0	-1
20230627215000000	787.0	793.0	779.0	786.0	245	3281	36671	118	3173	78411	790.3058126439234	764.4941873560765	5.9352056970813285	783.2	777.4	775.8	1.887044960464927	0.7105756724975892	2.649604976744972	0.3708134892759527	0	0	-1
20230627215500000	786.0	791.0	781.0	786.0	404	3685	36746	144	3317	78382	791.1553077925377	765.2446922074624	6.207969788013541	783.5	778.2	776.1666666666666	1.583985371887561	0.2645916883413659	2.2898357264662854	0.4017980328070013	2	0	-1
20230627220000000	788.0	792.0	780.0	786.0	133	3818	36804	149	3466	78389	792.2966161108687	765.7033838891313	6.55540489469059	784.6	779.0	776.6	1.7390230173628425	1.26343743135749	2.161899469119808	0.40329941318198864	2	0	-1
20230627220500000	789.0	792.0	781.0	786.0	46	3864	36797	108	3574	78350	793.0188087348225	767.0811912651774	6.913432979031152	785.1	780.05	777.0666666666667	1.7261081968289531	1.1142521699772134	2.053415542095114	0.3896266108118919	1	0	-1
20230627221000000	789.0	795.0	780.0	789.0	26	3890	36795	102	3676	78342	794.0880543769347	767.3119456230654	7.223726339101049	785.7	780.7	777.5333333333333	1.5873617200307255	0.774070672263112	1.830495384774986	0.3965339612891612	0	0	-1
20230627221500000	785.0	794.0	780.0	788.0	71	3961	36809	128	3804	78404	794.4807914243664	767.8192085756335	7.3290896812329684	786.1	781.15	777.8666666666667	0.9732904963080339	-0.7369677322937649	1.032821280988558	0.3999965258784869	2	0	-1
20230627222000000	787.0	792.0	780.0	787.0	25	3986	36809	48	3852	78394	794.6539363978126	769.2460636021875	7.4228625804933825	786.6	781.95	778.3666666666667	1.1630733075971191	1.0909793376776604	0.6801758864784881	0.3980808762823841	1	0	-1
20230627222500000	787.0	789.0	783.0	787.0	29	4015	36807	87	3939	78409	795.0155525348911	770.0844474651088	7.411402626283968	787.0	782.55	778.9333333333333	1.0884129595198226	0.6797332443102437	0.36813121446680963	0.4284923150745906	2	0	-1
20230627223000000	789.0	794.0	780.0	788.0	134	4149	36753	212	4151	78511	794.6400856624384	772.4599143375615	7.387376620515117	787.4	783.55	779.6	1.2724408789306483	1.361675681495825	0.3523237926838849	0.42420608707592194	0	0	-1
20230627223500000	787.0	792.0	784.0	787.0	21	4170	36744	96	4247	78521	793.6606695222453	775.1393304777547	7.177201559258471	787.4	784.4	780.2333333333333	0.9428001444292399	0.07139406730057872	0.011676459807623552	0.43523777169087674	0	0	-1
20230627224000000	786.0	792.0	779.0	788.0	59	4229	36763	207	4454	78591	791.245831885584	779.254168114416	7.0811957558969745	787.3	785.25	780.7	0.7484611614622146	0.18369381399145407	-0.38710822860398064	0.39621807805558973	0	0	-1
20230627224500000	784.0	790.0	780.0	788.0	128	4357	36843	145	4599	78578	791.2363288318811	779.3636711681188	6.817053778739188	787.1	785.3	781.1666666666666	0.41562431884722423	-0.21478480043505485	-0.9281803596906375	0.3841848043168355	2	0	-1
20230627225000000	786.0	788.0	782.0	786.0	23	4380	36845	52	4651	78553	790.3052167895721	781.1947832104279	6.650730953979586	786.9	785.75	781.6333333333333	0.656569435281967	1.0313325407409535	-1.0174147883876152	0.38894732465278065	0	4	-1
20230627225500000	784.0	789.0	783.0	787.0	14	4394	36843	25	4676	78538	790.3052167895721	781.1947832104279	6.159455242867579	786.4	785.75	782.1666666666666	0.29764536976809813	-0.15346976675791188	-1.3269907058538397	0.3576113690992942	0	4	-1
20230627230000000	783.0	788.0	781.0	785.0	71	4465	36819	98	4774	78538	790.3052167895721	781.1947832104279	6.053098380168624	785.8	785.75	782.4	0.0991227900682672	-0.0465682315215816	-1.6277841025272908	0.3837475614671659	2	4	-1
20230628090500000	787.0	800.0	772.0	785.0	443	4908	37002	688	5462	78553	790.073679907797	782.0263200922029	5.9871157960703885	786.0	786.05	782.7666666666667	0.7070739029487076	1.717488887775956	-1.2654180138051618	0.40668494548384954	0	4	-1
20230628091000000	785.0	796.0	777.0	787.0	155	5063	36983	270	5732	78531	789.8110940169943	782.5889059830058	5.58380595014627	785.8	786.2	783.2333333333333	0.31639112863876884	-0.015561209118592281	-1.2693200566445455	0.39823527681907495	2	0	-1
20230628091500000	786.0	794.0	776.0	784.0	111	5174	36972	539	6271	78568	789.6530289130053	783.0469710869947	5.388877434122992	785.7	786.35	783.6	0.44536177141511907	0.7367304399003438	-1.1167882975498955	0.43598354031280023	2	0	-1
20230628092000000	790.0	792.0	782.0	786.0	72	5246	36958	124	6395	78562	790.1999999999948	783.0000000000052	4.77598157450382	785.8	786.6	784.3	1.1934719410202546	1.9617097260332825	-0.4887514559752426	0.43388980290958445	0	0	-1
20230628092500000	787.0	792.0	780.0	787.0	115	5361	36959	193	6588	78592	790.1999999999948	783.0000000000052	3.989430480100582	785.8	786.6	784.8666666666667	0.534746336344114	-0.2029142757348286	-0.4879333076725394	0.43514897091694926	2	0	-1
20230628093000000	788.0	792.0	779.0	784.0	100	5461	36957	138	6726	78602	790.2982872694624	783.0017127305375	2.7294688127912363	786.0	786.65	785.5	0.9159291318091396	0.8043005521272654	-0.3686331585055056	0.4051076826786531	0	0	-1
20230628093500000	786.0	795.0	782.0	790.0	68	5529	36961	95	6821	78608	790.2982872694624	783.0017127305375	2.690724809414742	786.2	786.65	785.6	0.14865882924942483	-0.09177994987602296	-0.563390495748529	0.394183316686955	1	0	-1
20230628094000000	786.0	792.0	781.0	786.0	71	5600	36980	70	6891	78585	790.154164258219	782.9458357417809	2.165640782770771	786.2	786.55	785.9	0.04617570965397152	0.41364581237761605	-0.6882287391323061	0.4071539949644006	2	0	-1
20230628094500000	787.0	795.0	781.0	786.0	115	5715	36936	76	6967	78610	789.8836569426834	783.0163430573167	2.1447610589527217	786.5	786.45	786.0	0.4662524041201569	0.8407026162841573	-0.6334948811469543	0.3533182501558167	2	0	-1
20230628095000000	791.0	794.0	782.0	787.0	99	5814	36946	149	7116	78608	790.3696858509983	782.7303141490016	2.2499382707581606	787.3	786.55	786.2666666666667	2.103761420858164	2.0220253425995374	-0.08472810240029283	0.35355018238042824	1	0	-1
20230628095500000	791.0	802.0	781.0	791.0	102	5916	36969	278	7394	78625	791.0583250824958	782.6416749175042	2.1847959477565255	787.7	786.85	786.6	2.0139180524012557	0.9291804578681837	0.2345734730879343	0.37909944098413345	1	0	-1
20230628100000000	791.0	796.0	787.0	792.0	66	5982	36997	164	7558	78666	791.6314844756065	782.4685155243934	2.1501937897160186	788.3	787.05	786.9	1.9068048748022475	0.7824869260850883	0.39277775361327016	0.38617850699342854	1	0	-1
20230628100500000	791.0	798.0	785.0	791.0	162	6144	37092	119	7677	78687	792.1438737213159	782.3561262786841	2.1460558137093164	788.8	787.25	787.1666666666666	1.7862225711211615	0.7627961240621928	0.44082081899566905	0.42650006073921537	0	0	-1
20230628101000000	789.0	798.0	781.0	791.0	467	6611	37331	250	7927	78800	792.1438737213159	782.3561262786841	2.1315096371664226	788.7	787.25	787.3	0.7975567974724169	0.04172689333991939	0.16102309433355444	0.42506400151396206	0	0	-1
20230628101500000	785.0	793.0	781.0	789.0	99	6710	37352	277	8204	78833	792.1409918854021	782.1590081145979	2.1707653540219916	788.5	787.15	787.2333333333333	-1.02882300438204	-0.8662076612943009	-0.5652290783001752	0.4270244750989681	2	0	-1
20230628103500000	787.0	793.0	778.0	788.0	224	6934	37389	567	8771	78959	792.1638694583626	782.2361305416375	2.1707653540219916	788.4	787.2	787.2333333333333	-0.10748897060708508	0.9817604756213265	-0.7661386813496627	0.37254684763928064	2	0	-1
20230628104000000	789.0	794.0	779.0	787.0	151	7085	37421	109	8880	78960	792.2447888378696	782.6552111621305	2.180723631172817	788.7	787.45	787.3333333333334	0.7642723006446613	1.3225335463273122	-0.6254955331234724	0.38551238755007183	0	0	-1
20230628104500000	787.0	795.0	782.0	788.0	95	7180	37383	107	8987	78963	792.2539457296117	782.7460542703883	2.177919496522618	788.8	787.5	787.3	-0.13774613821996198	0.024142261272068644	-0.78726217372982	0.41518421103624975	1	0	-1
20230628105000000	787.0	797.0	779.0	789.0	185	7365	37352	119	9106	78976	792.1344174649931	783.1655825350068	2.1553550880436276	788.8	787.65	787.2333333333333	-0.10825749066950284	0.4755654926406256	-0.8730283446761873	0.3979098230270485	1	0	-1
20230628105500000	787.0	792.0	781.0	787.0	82	7447	37369	148	9254	78978	791.8135842365166	783.8864157634835	2.130466824169973	788.4	787.85	787.1666666666666	-0.07823011594257605	0.5361604307362374	-0.9046730844288478	0.39745746550813105	2	0	-1
20230628110000000	788.0	792.0	783.0	785.0	49	7496	37371	624	9878	78809	791.8446165847292	783.9553834152707	2.0965580258021848	788.1	787.9	787.2666666666667	0.3497796504118986	0.9035072011756252	-0.771039429918082	0.3936526001610083	0	0	-1
20230628110500000	787.0	794.0	781.0	787.0	208	7704	37484	181	10059	78841	791.7416573867739	784.2583426132261	2.0965580258021848	787.7	788.0	787.2666666666667	-0.12719260014977146	0.2807497045452978	-0.7943310769746439	0.39453448940198466	2	0	-1
20230628111000000	791.0	798.0	782.0	789.0	72	7776	37485	311	10370	78957	792.0905728739343	784.4094271260657	2.1999999999999997	787.7	788.25	787.4	1.636363636363647	1.9468623698823138	-0.27477239747959925	0.4257829591962821	2	0	-1
20230628111500000	794.0	799.0	785.0	790.0	112	7888	37526	595	10965	79143	792.987620521799	783.912379478201	2.485737091666955	788.2	788.45	787.5666666666667	2.5880988600524266	1.9967304413400075	0.430789162612494	0.43461844305564457	0	2	-1
20230628112000000	791.0	801.0	781.0	792.0	267	8155	37623	518	11483	79143	793.2662755550396	784.0337244449604	2.557994005726623	788.8	788.65	787.7	1.290073390560021	-0.012776055376299047	0.44915319877173143	0.44007215406107286	0	0	-1
20230628112500000	788.0	795.0	784.0	792.0	39	8194	37625	752	12235	78931	793.2662755550396	784.0337244449604	2.538809869910615	788.9	788.65	787.7666666666667	0.09190658036222442	-0.42159190217131737	0.03480875701447772	0.415480152079913	2	0	-1
20230628113000000	789.0	794.0	781.0	788.0	64	8258	37633	219	12454	78895	793.2542114902996	784.3457885097004	2.4485823562942612	788.9	788.8	787.9333333333333	0.43562621609388574	0.821306601375416	-0.11856638395237784	0.4227254695686832	0	0	-1
20230628133500000	787.0	797.0	782.0	790.0	158	8416	37628	302	12756	78884	793.1985629810489	784.5014370189512	2.428762830926249	788.9	788.85	787.9666666666667	-0.3980078475995298	-0.043137873179828694	-0.48296658811075455	0.44198667974017053	2	0	-1
20230628134000000	788.0	794.0	783.0	788.0	107	8523	37647	147	12903	78849	793.1848570571648	784.6151429428352	2.3144473782453265	789.0	788.9	788.1	-0.043206858336885874	0.8257474794212349	-0.5765239933000514	0.43519176094914824	0	0	-1
20230628134500000	786.0	790.0	783.0	787.0	35	8558	37646	141	13044	78827	792.9985629810488	784.3014370189511	2.1509687739868903	788.9	788.65	788.2	-1.0227949501666982	-0.0889011099284505	-0.8770099115486993	0.4313395691967143	1	0	-1
20230628135000000	786.0	792.0	780.0	787.0	24	8582	37648	65	13109	78829	792.7543082114646	784.0456917885354	2.176898915634093	788.7	788.4	788.1666666666666	-0.9952996214505055	0.4140322416003575	-1.034173115694201	0.41999869316961574	2	0	-1
20230628135500000	787.0	798.0	776.0	787.0	230	8812	37610	125	13234	78812	792.4237424163158	783.9762575836843	2.1084486134491294	788.7	788.2	788.2333333333333	-0.5849482531688484	0.8407544870192081	-0.9632732416180125	0.4100180641695951	1	0	-1
20230628140000000	787.0	793.0	779.0	786.0	439	9251	37393	722	13956	78798	792.0496913462518	783.9503086537482	2.0805982045769644	788.3	788.0	788.2666666666667	-0.6087992693063942	0.5851800712197076	-0.8785843724277507	0.43176325672971627	2	0	-1
20230628140500000	790.0	795.0	780.0	787.0	451	9702	37345	201	14157	78837	792.1718927691885	783.9281072308114	2.080598204576965	787.9	788.05	788.2666666666667	0.8330937369456091	1.6285132677260674	-0.4047838961336706	0.4490281804138194	0	0	-1
20230628141000000	789.0	794.0	784.0	790.0	95	9797	37305	309	14466	78742	792.1423000911938	784.3576999088062	2.0709632756012093	787.7	788.25	788.3333333333334	0.3219113899898069	0.4707865871042937	-0.221551937458772	0.4574919875857938	2	0	-1
20230628141500000	792.0	794.0	783.0	789.0	72	9869	37300	154	14620	78707	792.6713307229116	784.3286692770884	2.1715329966536445	788.1	788.5	788.4666666666667	1.627114733590605	1.7058768090042529	0.2809982571663623	0.43590038320780616	0	0	-1
20230628142000000	790.0	796.0	785.0	792.0	105	9974	37297	184	14804	78738	792.7678193418521	784.3321806581478	2.138535324312725	788.2	788.55	788.6	0.6546536707079665	0.2146767843496419	0.3185293342266904	0.46278531930877737	1	0	-1
20230628142500000	790.0	797.0	787.0	790.0	179	10153	37361	61	14865	78756	792.8999999999602	784.5000000000399	2.096558025802185	788.5	788.7	788.7333333333333	0.6041648507114414	0.6402191287179602	0.31717265736844547	0.49929357970200683	2	0	-1
20230628143000000	792.0	796.0	787.0	788.0	45	10198	37362	172	15037	78763	793.3077517138724	784.5922482861276	2.1501937897160186	788.9	788.95	788.9	1.4417305150943847	1.41576616956505	0.5460607671630706	0.4717104803068157	0	0	-1
20230628143500000	791.0	798.0	782.0	789.0	164	10362	37438	154	15191	78789	793.4985629810488	784.8014370189511	2.1501937897160186	789.4	789.15	788.9	0.9766561553865222	0.5349480361098029	0.5231125843564854	0.4742397212165951	2	0	-1
20230628144000000	792.0	795.0	786.0	792.0	105	10467	37447	214	15405	78793	793.8344174649412	784.8655825350588	2.1898756940875788	790.0	789.35	788.9333333333333	1.4003839007603853	1.0887818192628345	0.5975996500150216	0.4574308201054586	0	0	-1
20230628144500000	788.0	794.0	787.0	792.0	121	10588	37521	356	15761	78817	793.7999999999852	785.0000000000148	2.1615323782497966	790.1	789.4	788.8333333333334	-0.38552896163791234	-0.5865825368628941	0.08971383063642935	0.4477668562615144	1	0	-1
20230628145000000	788.0	796.0	782.0	790.0	328	10916	37631	144	15905	78780	793.6260712973975	784.8739287026025	2.128118626601649	790.2	789.25	788.7333333333333	-0.34459231932215834	0.43994670459892077	-0.24623098652530007	0.4941644281509663	0	4	-1
20230628145500000	787.0	790.0	780.0	786.0	221	11137	37757	649	16554	78866	792.7935844668054	785.0064155331945	2.14993539954628	789.9	788.9	788.6666666666666	-0.7752170911825351	0.21852557064668734	-0.5838698540266203	0.4864219866333938	2	4	-1
20230628150000000	788.0	794.0	779.0	787.0	153	11290	37728	574	17128	78635	792.5381393849874	784.9618606150126	2.0442330808615954	789.8	788.75	788.7666666666667	-0.3750387731439704	0.8608707940376952	-0.6482695168376564	0.48961769801361665	0	4	-1
20230628210500000	780.0	806.0	773.0	799.0	510	510	37814	987	987	78765	793.7268020234786	782.9731979765214	2.5655841873191814	788.6	788.35	788.5333333333333	-3.3260780821423426	-2.2394648275118065	-1.6852726186104032	0.4469481503772924	0	4	-1
20230628211000000	776.0	787.0	771.0	781.0	245	755	37892	673	1660	78952	795.2921011584189	780.1078988415812	3.409301003627185	787.2	787.7	788.1	-3.549114609454175	-1.5896480934361312	-2.763140906468362	0.4824157216733276	2	0	-1
20230628211500000	777.0	784.0	773.0	779.0	120	875	37937	295	1955	78981	796.1129119820337	778.2870880179664	3.9470101201908374	785.9	787.2	787.7666666666667	-2.7278031570251167	-0.07164021735966723	-3.1656446679890853	0.47621337556955234	2	0	-1
20230628212000000	779.0	792.0	767.0	779.0	320	1195	37857	569	2524	78930	796.3390562622286	777.1609437377714	4.2485291572496005	784.6	786.75	787.5	-2.0006924009208644	0.5340547259722587	-2.988892646570461	0.4537486407804977	2	0	-1
20230628212500000	780.0	788.0	772.0	778.0	152	1347	37811	588	3112	78966	796.4794566153831	776.420543384617	4.456705310228871	783.5	786.45	787.2666666666667	-1.630501942766657	0.36046629709700323	-2.5791629892061523	0.4407967943795448	0	0	-1
20230628213000000	779.0	790.0	769.0	781.0	64	1411	37795	410	3522	78883	796.6432442824628	775.5567557175373	4.693849403445133	782.2	786.1	786.9666666666667	-1.6972565546775793	-0.32797156313121234	-2.29427838478128	0.4478067953409489	0	0	-1
20230628213500000	776.0	789.0	767.0	779.0	229	1640	37759	607	4129	78771	796.9600832600121	774.1399167399878	5.0898591991003705	781.0	785.55	786.6	-2.0825723434301615	-1.1867064058494359	-2.352619897891603	0.44001249996124103	0	0	-1
20230628214000000	772.0	781.0	767.0	775.0	89	1729	37732	439	4568	78675	797.6156154748893	771.9843845251106	5.653808942257914	779.4	784.8	785.9666666666667	-2.4703110432820794	-1.8108742942965657	-2.745303764692957	0.4861112365903915	2	1	-1
20230628214500000	778.0	786.0	765.0	774.0	119	1848	37708	677	5245	78706	797.1089116504891	771.291088349511	5.625438254532312	778.5	784.2	785.4333333333333	-1.3213785303472811	1.4713761089039181	-2.044351422148697	0.4873876816945098	0	3	-1
20230628215000000	773.0	781.0	766.0	778.0	163	2011	37650	780	6025	78873	796.9852861581954	769.8147138418045	5.950256763834276	777.0	783.4	784.8333333333334	-1.9887096982531067	-1.6969626419719535	-2.094003286767437	0.46329442030137374	1	0	-1
20230628215500000	773.0	782.0	766.0	773.0	38	2049	37643	68	6093	78904	796.153649149025	768.7463508509751	6.284018530278923	776.3	782.45	784.3333333333334	-1.8035168544976155	-0.6032047437093511	-1.9685671999347942	0.4329038027841354	2	0	-1
20230628220000000	775.0	785.0	764.0	774.0	125	2174	37627	218	6311	78826	795.3102902246704	768.0897097753297	6.438081149604196	776.2	781.7	783.8666666666667	-1.3772219486875812	0.26321388210762797	-1.4802075357191473	0.4669136694857301	2	0	-1
20230628220500000	779.0	790.0	769.0	775.0	420	2594	37525	714	7025	78630	794.2538162380263	768.0461837619737	6.468384651518493	776.4	781.15	783.6	-0.7111512762185757	1.1959711841106073	-0.5313306776673299	0.4818970378245671	2	0	-1
20230628221000000	781.0	785.0	774.0	776.0	125	2719	37536	169	7194	78614	792.7227059685518	768.4772940314482	6.431605985720483	776.6	780.6	783.3666666666667	-0.3679744486713228	0.8097851221086878	0.40238810591347196	0.45846708582558104	2	0	-1
20230628221500000	782.0	790.0	771.0	780.0	184	2903	37558	162	7356	78638	791.3263142403991	768.9736857596008	6.417077908899727	776.8	780.15	783.2333333333333	-0.192195474457753	0.49726840254040006	1.1491065694301525	0.45093449513673123	0	0	-1
20230628222000000	779.0	784.0	775.0	780.0	102	3005	37578	185	7541	78566	789.267292357655	769.732707642345	6.439461675223067	776.8	779.5	783.0	-0.6211699365166945	-0.9238351399398862	1.22631227646138	0.4363464663168965	0	0	-1
20230628222500000	777.0	785.0	774.0	780.0	97	3102	37579	49	7590	78556	787.9494444272832	769.9505555727169	6.482454953350792	776.9	778.95	782.6666666666666	-0.8741544225829937	-0.913567670656014	1.00467342568186	0.40694826724788136	1	0	-1
20230628223000000	777.0	787.0	770.0	779.0	286	3388	37539	457	8047	78402	786.4099937578096	770.3900062421903	6.508114592995082	777.4	778.4	782.3333333333334	-0.819489770366648	-0.29710324679102784	0.8603240698637062	0.4596730205872407	2	0	-1
20230628223500000	781.0	793.0	767.0	776.0	424	3812	37496	334	8381	78484	785.1964779996749	771.0035220003251	6.353389296710502	777.7	778.1	782.0333333333333	-0.16264284857663552	1.215667718976044	1.2805657592457234	0.46080197530777384	2	0	-1
20230628224000000	782.0	792.0	775.0	783.0	295	4107	37452	296	8677	78424	783.5827329179156	772.0172670820843	6.220396557562333	778.6	777.8	781.8	0.03215229095915101	0.5541227340695708	1.646827768334414	0.44375508341727027	2	0	-1
20230628224500000	784.0	788.0	775.0	780.0	91	4198	37416	299	8976	78391	784.3245553203368	771.6754446796632	5.942689252817748	779.7	778.0	781.5333333333333	0.41507582875835514	0.867152795426335	2.0839381658939105	0.4450585671857027	0	0	-1
20230628225000000	783.0	788.0	776.0	783.0	46	4244	37385	220	9196	78331	784.9613538704234	771.7386461295766	5.739628327107368	780.5	778.35	781.3	0.29618642586510546	-0.0606302703706526	2.154885213229721	0.4833230010113258	2	4	-1
20230628225500000	788.0	798.0	774.0	782.0	511	4755	37265	373	9569	78271	786.6948701079775	771.1051298920224	5.6490903889230015	781.4	778.9	781.2333333333333	1.197832960848891	1.8999468887604558	2.7535095654891726	0.4612113121494268	0	4	-1
20230628230000000	786.0	796.0	783.0	790.0	569	5324	37283	316	9885	78255	787.6374906855443	770.8625093144557	5.363353014258482	781.9	779.25	781.0333333333333	0.9260376211416265	-0.07619879446717097	2.7517678420270264	0.4326415933019548	0	4	-1
20230629090500000	784.0	800.0	775.0	780.0	506	5830	37244	1613	11498	78448	788.086550237183	770.8134497628171	5.068859174738762	782.1	779.45	780.8	0.6313057612544477	-0.4511923998280208	2.3675477635582487	0.41885304507440535	0	4	-1
20230629091000000	782.0	789.0	775.0	784.0	316	6146	37244	729	12227	78072	788.3040220587827	770.8959779412173	4.631294515455574	782.4	779.6	780.4666666666667	0.3310809382163577	-0.6019033388063629	1.758342991189858	0.4051044380756911	0	0	-1
20230629091500000	779.0	790.0	769.0	781.0	190	6336	37170	1065	13292	78398	788.3027773266879	771.1972226733121	4.420281539550267	782.6	779.75	780.1666666666666	-0.26393492274823044	-1.0778025065438255	0.9084147512764437	0.37594339898459894	2	0	-1
20230629092000000	780.0	791.0	769.0	778.0	270	6606	37039	356	13648	78352	787.9288173908533	772.3711826091467	4.174126655161931	782.9	780.15	779.9	0.023957107261313646	0.13467963797155755	0.4606311969784332	0.43709300482019325	2	0	-1
20230629092500000	789.0	791.0	778.0	780.0	267	6873	36938	245	13893	78325	789.3046499056948	772.0953500943053	4.301033467538807	783.7	780.7	779.9666666666667	2.1002704121022506	3.2064491849929904	1.3084104404269727	0.45244832319663003	2	0	-1
20230629093000000	791.0	803.0	772.0	788.0	372	7245	36727	445	14338	78380	790.5532117142221	772.6467882857779	4.516143881183986	784.6	781.6	780.0666666666667	2.420944420944117	1.5823214857175334	2.0273519247050844	0.44870566955070695	0	0	-1
20230629093500000	786.0	798.0	781.0	791.0	162	7407	36738	441	14779	78316	790.4688807023714	774.0311192976286	4.639923371014751	784.8	782.25	780.2666666666667	1.2356525905468712	-1.0432297282743255	1.729784272261654	0.4477562194632857	1	0	-1
20230629094000000	786.0	790.0	782.0	788.0	255	7662	36597	135	14914	78262	790.4576758876391	775.1423241123608	4.68045581825816	785.1	782.8	780.6	1.1537337835633275	0.12655957121145842	1.4449214786557092	0.4724726116707129	0	0	-1
20230629094500000	785.0	794.0	777.0	786.0	194	7856	36578	246	15160	78211	790.6073297516407	775.5926702483594	4.695624440784089	784.8	783.1	780.8666666666667	0.8802521124630508	-0.06618605469550126	1.0520262238562454	0.44155883528013357	0	0	-1
20230629095000000	781.0	788.0	780.0	784.0	333	8189	36386	164	15324	78153	790.6073297516407	775.5926702483594	4.682829154356251	784.3	783.1	780.9333333333333	0.014236408049331108	-1.2120911687865192	0.22671077518257743	0.43614895958872807	2	0	-1
20230629095500000	783.0	794.0	774.0	781.0	263	8452	36274	220	15544	78162	790.6406608520123	775.6593391479877	4.693849403445132	784.2	783.15	781.0333333333333	0.41898801977396805	0.5706572571169568	-0.061077626944204155	0.41821935483087835	0	0	-1
20230629100000000	781.0	793.0	772.0	785.0	77	8529	36251	144	15688	78134	790.5677865505776	775.9322134494224	4.678675026115834	784.1	783.25	781.1	-0.021373572526801724	-0.5078586293279463	-0.5072702509614644	0.3980932896428798	0	0	-1
20230629100500000	780.0	789.0	773.0	781.0	81	8610	36249	108	15796	78118	790.3108610172859	776.489138982714	4.58754352083504	784.2	783.4	781.2333333333333	-0.2688439527019142	-0.40051121440869425	-0.9005659198707898	0.36864149647017574	2	0	-1
20230629101000000	781.0	786.0	776.0	780.0	98	8708	36247	110	15906	78102	789.9686733312041	777.231326668796	4.256237253203297	784.3	783.6	781.5333333333333	-0.1253062979353206	0.2786434649009098	-0.9827663732686471	0.4209957088242843	2	0	-1
20230629101500000	782.0	787.0	776.0	781.0	31	8739	36241	151	16057	78088	789.9515871016723	777.3484128983276	4.205816078823334	783.6	783.65	781.6666666666666	0.07925532811853919	0.42286830728893604	-0.8634293639802403	0.42979815414305983	1	0	-1
20230629103500000	782.0	786.0	774.0	779.0	81	8820	36226	164	16221	77978	789.9515871016723	777.3484128983276	3.8857288748558996	782.7	783.65	781.9666666666667	0.008578399164439688	0.1355576182813852	-0.7496958063078429	0.3994838271757134	0	0	-1
20230629104000000	779.0	787.0	771.0	779.0	131	8951	36178	196	16417	77966	790.0151341634348	776.7848658365651	3.559806486625674	782.0	783.4	782.1666666666666	-0.8895614631199515	-0.9745020692555257	-1.0266337671260866	0.39828272266771747	1	0	-1
20230629104500000	779.0	784.0	775.0	778.0	71	9022	36145	238	16655	77928	790.0876701430512	776.3123298569488	3.358074845304474	781.3	783.2	782.3	-0.9827059109817863	-0.20745527392974275	-1.148673636472746	0.4287910120808334	1	0	-1
20230629105000000	779.0	786.0	772.0	779.0	98	9120	36121	396	17051	77985	789.499074010545	776.000925989455	3.358074845304474	780.7	782.75	782.3	-0.9827059109817863	-0.10001057653098747	-1.16461078779595	0.4082946118132294	0	0	-1
20230629105500000	778.0	782.0	773.0	777.0	95	9215	36077	92	17143	77943	789.2282265155773	775.4717734844228	3.4389921004077153	780.4	782.35	782.2	-1.221288062715267	-0.44156497786075716	-1.23819030095919	0.40121322844681284	0	0	-1
20230629110000000	776.0	783.0	771.0	777.0	23	9238	36072	186	17329	77914	789.3113857390765	774.5886142609236	3.6147844564602556	779.7	781.95	782.0	-1.6598500055174645	-0.8951049933322172	-1.4688550121240698	0.37918492803529563	2	0	-1
20230629110500000	779.0	784.0	772.0	775.0	109	9347	36080	228	17557	77892	789.2726166769289	774.327383323071	3.6147844564602556	779.5	781.8	782.0	-0.8299250027587323	0.7262056351603184	-1.1443613906113836	0.37453273953172306	1	0	-1
20230629111000000	779.0	784.0	775.0	777.0	49	9396	36071	119	17676	77899	789.2726166769289	774.327383323071	3.539617053988876	779.4	781.8	782.0666666666667	-0.8663837414871822	0.03077272699309008	-0.8692135316858607	0.3838378031419595	0	0	-1
20230629111500000	777.0	787.0	770.0	779.0	137	9533	36068	332	18008	77920	789.3772245988083	773.9227754011916	3.539617053988876	779.0	781.65	782.0666666666667	-1.4314166163701174	-0.7798502051478496	-0.8927078842712843	0.43359616691053743	2	0	-1
20230629112000000	778.0	784.0	770.0	778.0	506	10039	36203	558	18566	78177	788.1964779996749	774.0035220003251	3.6100169282459365	778.6	781.1	781.9666666666667	-1.0987944781173236	0.07823213866574952	-0.7172131454691859	0.4463746163814254	1	0	-1
20230629112500000	778.0	784.0	773.0	776.0	221	10260	36229	329	18895	78233	786.016866263865	774.883133736135	3.67952291593474	778.2	780.45	781.8333333333334	-1.0418017283524805	-0.1090843861084012	-0.5521962744823421	0.4151988080715603	2	0	-1
20230629113000000	782.0	786.0	774.0	779.0	389	10649	36117	381	19276	78329	785.2649775672387	775.2350224327613	3.6577163488833975	778.5	780.25	781.7666666666667	0.06379207983270187	1.2910963161601947	0.10940270067500091	0.43468399496379895	0	0	-1
20230629133500000	781.0	793.0	765.0	779.0	273	10922	36130	534	19810	78383	784.2895221178945	775.7104778821055	3.652852766446156	778.7	780.0	781.7	-0.1916310469532207	-0.09942944819308763	0.40914161544338934	0.4862084882885496	2	0	-1
20230629134000000	785.0	791.0	772.0	780.0	88	11010	36155	183	19993	78447	784.2895221178945	775.7104778821055	3.5175749222061117	779.3	780.0	781.6	0.9665750055630954	1.3790439718446443	1.1036049709944058	0.43749490228917765	0	0	-1
20230629134500000	784.0	796.0	773.0	784.0	141	11151	36128	359	20352	78546	784.7662755550396	775.5337244449604	3.451891590933232	779.9	780.15	781.5333333333333	0.7145840481044262	0.029836527487476533	1.368377060402801	0.449401420294055	0	0	-1
20230629135000000	783.0	790.0	775.0	783.0	70	11221	36125	322	20674	78723	784.7662755550396	775.5337244449604	3.432686023121447	780.6	780.15	781.5	0.4369755899305943	-0.20376790233524592	1.3468283865334436	0.43114518353208103	2	0	-1
20230629135500000	785.0	788.0	783.0	784.0	47	11268	36133	121	20795	78711	785.4205029336313	775.2794970663688	3.4890304288345395	781.2	780.35	781.6	0.974482759422565	0.7705406401074587	1.5267853101143705	0.40866410905258155	0	0	-1
20230629140000000	784.0	789.0	779.0	787.0	39	11307	36135	294	21089	78665	785.8594255810218	775.2405744189781	3.4802618036898068	781.7	780.55	781.7666666666667	0.6417141753432306	-0.050524437130145594	1.4372225658081486	0.4066980396736166	2	0	-1
20230629140500000	786.0	794.0	776.0	785.0	54	11361	36126	154	21243	78686	786.6172158289268	774.9827841710731	3.5447927380251105	782.6	780.8	781.9666666666667	1.137819227078526	0.84608000998695	1.5630554031617023	0.4232298043513757	1	0	-1
20230629141000000	786.0	791.0	782.0	786.0	236	11597	36122	403	21646	78852	787.228964600944	774.771035399056	3.3836206774532056	783.4	781.0	781.8666666666667	1.2215711296706038	0.36822937828377034	1.5584644784731485	0.4194438510702708	2	0	-1
20230629141500000	788.0	794.0	782.0	787.0	156	11753	36143	118	21764	78825	788.231089380468	774.3689106195319	3.1483681840315665	784.4	781.3	781.7666666666667	1.979861620044516	1.0120084254604595	1.7240857370355027	0.3890596291943211	0	0	-1
20230629142000000	786.0	794.0	782.0	789.0	124	11877	36117	90	21854	78804	788.7851243857517	774.5148756142482	3.1483681840315665	784.8	781.65	781.7666666666667	1.3446119023831755	-0.20626862955908243	1.4732397035681566	0.3955646404013139	2	0	-1
20230629142500000	791.0	798.0	781.0	786.0	95	11972	36152	598	22452	79066	790.346295449143	774.153704550857	3.4826554364290607	785.8	782.25	781.9333333333333	2.603377460723827	1.9964962662712653	1.8645992836199798	0.42078231218819967	0	2	-1
20230629143000000	788.0	800.0	780.0	790.0	214	12186	36188	199	22651	79002	791.0210576250714	774.3789423749287	3.610016928245936	786.1	782.7	782.0333333333333	1.6528085006974826	-0.2637326877055809	1.6126327618286491	0.41099686064547947	2	0	-1
20230629143500000	791.0	793.0	784.0	788.0	99	12285	36203	201	22852	78997	792.1198346620495	774.5801653379506	3.945320716438089	786.8	783.35	782.3666666666667	2.1882462678795007	1.3924498737959992	1.7327868537676236	0.413561846529065	2	0	-1
20230629144000000	792.0	798.0	787.0	790.0	45	12330	36200	311	23163	78959	793.010586888025	775.2894131119749	4.307615994440028	787.7	784.15	782.6666666666666	2.166705051095592	1.0703392090855006	1.8206602289775748	0.40858663017133473	0	0	-1
20230629144500000	790.0	798.0	788.0	794.0	55	12385	36194	327	23490	79076	793.5791891521609	775.8208108478392	4.490607481795259	788.2	784.7	782.9666666666667	1.566232043625757	0.022525565458241453	1.4966385759141176	0.4015238618951076	2	0	-1
20230629145000000	792.0	803.0	785.0	792.0	127	12512	36169	318	23808	79137	794.3672057756042	776.3327942243958	4.736266696695006	789.0	785.35	783.3666666666667	1.8228140191847124	1.187360490278929	1.4385650184476395	0.4040760143569493	2	4	-1
20230629145500000	796.0	801.0	789.0	795.0	442	12954	36403	116	23924	79117	795.5973114393576	777.0026885606424	5.226428566005237	790.0	786.3	783.8666666666667	2.3215343288633723	2.1589588405837086	1.802218758589973	0.44570934300707815	1	4	-1
20230629150000000	796.0	803.0	789.0	796.0	390	13344	36193	470	24394	78958	796.593614852641	777.806385147359	5.647024782032472	791.0	787.2	784.3333333333334	2.0659846763533367	1.0945821863868415	1.8964907347289301	0.4519764415017482	2	4	-1
20230629210500000	798.0	810.0	770.0	770.0	180	180	36206	1730	1730	79089	797.7205041883119	778.6794958116882	6.135869041047803	792.0	788.2	784.8666666666667	2.140419432923651	1.6607807482917505	2.067925722922796	0.42906755555364207	0	4	-1
20230629211000000	796.0	810.0	782.0	798.0	187	367	36190	245	1975	79155	798.5519428096186	779.2480571903814	6.349190674583825	793.0	788.9	785.4333333333333	1.664254108632411	0.43224203144617857	1.7634835542487632	0.4357565598243026	2	0	-1
20230629211500000	800.0	805.0	789.0	796.0	81	448	36218	540	2515	79093	799.9351375796018	779.7648624203982	6.746521737573782	793.9	789.85	786.1333333333333	2.0553801212020515	2.280157149734959	1.938522801187725	0.5006765681241361	0	0	-1
20230629212000000	796.0	807.0	788.0	798.0	110	558	36226	779	3294	78962	800.5666120217276	780.2333879782724	6.836909633257801	794.7	790.4	786.7	1.3602637008335718	-0.08227787918063256	1.3794149568962855	0.47685560920659964	1	0	-1
20230629212500000	796.0	805.0	790.0	798.0	222	780	36247	247	3541	79001	801.0	781.0	6.836909633257801	795.2	791.0	787.3	1.272504752392709	0.7981311754177476	0.8968646426333224	0.47330237582483614	2	0	-1
20230629213000000	804.0	807.0	794.0	800.0	199	979	36248	363	3904	79042	802.8476849370741	781.2523150629258	7.1352801081823145	796.4	792.05	788.2333333333333	2.2096773255735784	3.742523558131496	1.5066336541995167	0.4805512525165195	0	0	-1
20230629213500000	801.0	808.0	793.0	802.0	171	1150	36271	176	4080	79107	803.8094707901372	781.8905292098628	7.277743850641871	797.5	792.85	788.9666666666667	1.6534428224307463	0.6857222110225978	1.361659642091798	0.46429795017217407	1	0	-1
20230629214000000	801.0	806.0	796.0	801.0	167	1317	36299	125	4205	79015	804.4163426596881	782.983657340312	7.344612537999082	798.4	793.7	789.7	1.5385426993645674	1.176063840853068	1.1310295955375596	0.4627584189735489	0	0	-1
20230629214500000	798.0	805.0	796.0	800.0	101	1418	36300	286	4491	78918	804.5586548826193	784.0413451173806	7.097417370659086	798.6	794.3	790.4	1.0708120437468744	0.1804445371667895	0.4733181866814826	0.49543766975686865	2	0	-1
20230629215000000	801.0	805.0	796.0	800.0	108	1526	36314	378	4869	78757	804.9590867389688	785.1409132610311	6.95741011839575	799.1	795.05	791.1666666666666	1.4133611740572158	2.0038985011060553	0.3471319450455379	0.4934923346641549	0	0	-1
20230629215500000	799.0	806.0	796.0	802.0	96	1622	36316	231	5100	78838	805.0952619763832	786.1047380236168	6.646970905775219	799.2	795.6	791.8666666666667	1.0731705365425221	0.6434356546156133	-0.07825755703996329	0.4672015465793953	2	0	-1
20230629220000000	800.0	804.0	796.0	800.0	160	1782	36286	200	5300	78792	804.8813751811775	787.7186248188224	6.540812046085886	799.6	796.3	792.4666666666667	1.1517428234069738	1.4134236469960588	-0.28579789300147507	0.5050831068316258	0	0	-1
20230629220500000	797.0	810.0	788.0	800.0	149	1931	36309	258	5558	78794	804.8316462508891	788.368353749111	6.2289646009589745	799.3	796.6	793.0	0.6421612990679356	0.15657071880793513	-0.8558049066722315	0.5383033929552434	0	0	-1
20230629221000000	796.0	802.0	790.0	796.0	191	2122	36336	213	5771	78794	804.2387844283351	789.7612155716649	6.06895561214796	799.3	797.0	793.3666666666667	0.433902223318671	0.5315011827220335	-1.3658971024652953	0.5268624609461462	1	0	-1
20230629221500000	796.0	801.0	793.0	798.0	67	2189	36341	235	6006	78796	803.969374970926	790.530625029074	5.829141350910003	799.3	797.25	793.7666666666667	0.3831324716434774	0.879316452192912	-1.6809474834338731	0.530867198170885	1	0	-1
20230629222000000	796.0	800.0	790.0	796.0	49	2238	36333	222	6228	78794	803.7579315151302	791.1420684848699	5.485739087245521	798.5	797.45	794.2	0.3281235165166712	0.9253223860400227	-1.8534027522325536	0.5395355249757684	2	0	-1
20230629222500000	797.0	801.0	794.0	798.0	139	2377	36326	122	6350	78763	803.1141321022556	792.4858678977444	5.231953108862247	798.1	797.8	794.6	0.45871970754758673	1.2849001003869585	-1.7955821743085298	0.5176806344878396	2	0	-1
20230629223000000	799.0	803.0	792.0	795.0	119	2496	36346	158	6508	78742	802.7662755550396	793.5337244449604	4.901360355384343	797.9	798.15	795.1	0.7956974629942623	1.741224000565081	-1.4647323749842744	0.49589111473864544	0	0	-1
20230629223500000	798.0	803.0	793.0	798.0	172	2668	36406	171	6679	78777	802.7610974274663	793.7389025725337	4.624211644522052	797.9	798.25	795.5	0.5406326942153605	0.8516444887671973	-1.3596644059881156	0.5297282713498174	2	0	-1
20230629224000000	800.0	804.0	795.0	797.0	49	2717	36408	114	6793	78784	802.898595283859	794.0014047161411	4.339610837646876	797.8	798.45	795.9666666666667	0.9294228179041857	1.739186450853816	-1.01561501120674	0.5466170121120979	0	0	-1
20230629224500000	797.0	801.0	794.0	799.0	52	2769	36388	75	6868	78789	802.8899888641453	793.9100111358547	4.081938537291102	797.6	798.4	796.2666666666667	0.1796532031616553	0.19965974715021317	-1.175674168719631	0.5131688527797449	2	0	-1
20230629225000000	798.0	804.0	791.0	797.0	150	2919	36378	213	7081	78736	802.8588989435407	794.1411010564593	3.6178569469907034	797.4	798.5	796.6666666666666	0.3685423035983842	1.2441855300449263	-1.1300873388973098	0.514288961572801	1	4	-1
20230629225500000	798.0	802.0	793.0	796.0	119	3038	36347	161	7242	78791	802.7081318457141	794.0918681542859	3.4674678561355594	797.5	798.4	796.9	0.31723437552668654	1.084123404042581	-1.0830549543804988	0.5435077026786808	2	4	-1
20230629230000000	802.0	805.0	793.0	797.0	115	3153	36342	219	7461	78820	803.1317039611943	794.2682960388058	3.16736834331314	798.1	798.7	797.3666666666667	1.4628337569626502	2.476921620766518	-0.5245722178331862	0.5163032678363619	0	4	-1
20230630090500000	801.0	809.0	790.0	801.0	1027	4180	36145	592	8053	78909	803.3077517138724	794.5922482861276	3.0016662039607267	798.6	798.95	797.7	1.0993893976770548	1.1147651116804236	-0.31177993543267	0.4962461455576794	0	4	-1
20230630091000000	798.0	808.0	791.0	800.0	76	4256	36136	312	8365	78867	802.3527017163096	794.9472982836903	2.8089143810376274	798.8	798.65	797.9	0.03560094272545332	0.17233648232626536	-0.5813747029616576	0.4993722559026195	1	0	-1
20230630091500000	798.0	808.0	792.0	799.0	65	4321	36139	137	8502	78852	802.0496478698728	794.9503521301272	2.3955978145107935	798.9	798.5	798.1666666666666	-0.06957205656854545	0.9423486727077222	-0.7549566655919033	0.46118820171797686	2	0	-1
20230630092000000	800.0	805.0	795.0	796.0	33	4354	36130	184	8686	78859	801.8836569426155	795.0163430573846	2.124199195513976	799.0	798.45	798.4333333333333	0.7375328405995585	1.7511839997030982	-0.6022688611766882	0.48332887712051226	1	0	-1
20230630092500000	800.0	804.0	794.0	799.0	50	4404	36133	158	8844	78799	802.0414180500778	795.0585819499221	2.0925794820959345	799.2	798.55	798.5666666666667	0.6849600436192985	1.2617240434853645	-0.5069835941318424	0.5272804999802204	2	0	-1
20230630093000000	801.0	803.0	795.0	800.0	45	4449	36127	150	8994	78827	802.0414180500778	795.0585819499221	2.080598204576965	799.3	798.55	798.7333333333333	1.089430271390395	1.5504750561950857	-0.32388128956734485	0.5426125698488009	0	0	-1
20230630093500000	797.0	806.0	795.0	800.0	262	4711	36115	367	9361	78799	801.9982389998211	794.901761000179	2.1	799.3	798.45	798.7	-0.8095238095238312	-0.1235241075059665	-0.732773933686631	0.5115146282828698	2	0	-1
20230630094000000	799.0	806.0	792.0	797.0	165	4876	36171	240	9601	78849	801.8871191548538	794.9128808451461	2.039607805437114	799.4	798.4	798.8	0.09805806756911431	1.5549300778298265	-0.723800619175849	0.5475598991073275	2	0	-1
20230630094500000	800.0	804.0	794.0	799.0	33	4909	36170	275	9876	78918	802.0414180500778	795.0585819499221	2.039607805437114	799.6	798.55	798.8	0.5883484054145743	1.5339880839748288	-0.5793730466883567	0.6100031818452956	0	0	-1
20230630095000000	797.0	808.0	791.0	799.0	46	4955	36176	302	10178	78971	801.9704599092512	795.2295400907489	2.00138840697041	799.1	798.6	798.8333333333334	-0.9160307549240623	-0.5744732295045472	-0.866837300583934	0.6205866805695838	2	0	-1
20230630095500000	800.0	809.0	790.0	799.0	257	5212	36177	247	10425	78964	802.0000000000349	795.599999999965	1.9405039437103848	799.0	798.8	798.9666666666667	0.5325077213486588	1.3585038384041985	-0.6421459723453049	0.5961832931841373	0	0	-1
20230630100000000	799.0	806.0	795.0	800.0	380	5592	35966	467	10892	78987	801.8808701779252	796.0191298220749	1.7009801096230766	799.1	798.95	798.8	0.11757927025046981	0.2711556307664116	-0.6173018667056507	0.6031739019615966	2	0	-1
20230630100500000	804.0	815.0	787.0	802.0	636	6228	36049	620	11512	79111	802.8270384177678	795.7729615822321	1.903505538035898	799.7	799.3	798.9	2.679267224650356	2.3867539037062238	0.048198414206390705	0.5629439341060907	0	2	-1
20230630101000000	797.0	815.0	785.0	801.0	247	6475	36061	469	11981	79278	802.8660605558936	795.5339394441065	1.8917951498216952	799.4	799.2	798.7666666666667	-0.9338572766893725	-1.7806647578625447	-0.4513708263037115	0.5751457478265947	0	3	-1
20230630101500000	796.0	803.0	788.0	798.0	58	6533	36076	157	12138	79273	802.9935844667457	795.2064155332544	1.9519221295943137	799.0	799.1	798.7	-1.383251902862135	-0.489712244059577	-0.8881541034944695	0.5639221019319548	0	0	-1
20230630103500000	790.0	803.0	782.0	793.0	302	6835	36026	555	12693	79304	804.128109984397	793.071890015603	2.4540216425741286	797.9	798.6	798.3333333333334	-3.3957864057760228	-2.215982721889301	-1.8988398094247547	0.5711958575651349	0	1	-1
20230630104000000	789.0	796.0	784.0	791.0	207	7042	36001	295	12988	79287	805.1166465862718	791.2833534137283	2.9664793948382653	797.1	798.2	798.0	-3.033899381084589	-0.7639894920661547	-2.573750141104768	0.5228807025989075	1	0	-1
20230630104500000	789.0	794.0	782.0	789.0	223	7265	36048	498	13486	79380	805.7468743894216	789.7531256105784	3.3514507638069553	796.1	797.75	797.6333333333333	-2.5759988559481664	-0.07695436282428592	-2.8693216307824265	0.5122046825057454	1	0	-1
20230630105000000	789.0	797.0	781.0	789.0	57	7322	36048	543	14029	79274	806.1566359302169	788.443364069783	3.6921839366724707	795.0	797.3	797.3666666666667	-2.266048173701502	0.07270823480815065	-2.9050967889789407	0.5292162141100202	0	0	-1
20230630105500000	788.0	795.0	784.0	789.0	53	7375	36045	509	14538	79271	806.0530418384703	787.1469581615297	4.052571200279315	794.1	796.6	797.1	-2.2454880001547717	-0.29106030908626174	-2.8971752643442876	0.46812223153868693	2	0	-1
20230630110000000	790.0	795.0	785.0	787.0	126	7501	36037	248	14786	79253	805.6931322712188	786.4068677287811	4.245389656242796	793.1	796.05	796.9	-1.6252925075684412	0.7931738686627795	-2.47277154058021	0.4792767170082558	0	0	-1
20230630110500000	789.0	792.0	783.0	788.0	57	7558	36022	187	14973	79215	805.6677703589161	785.532229641084	4.474619785213289	792.1	795.6	796.6666666666666	-1.7133671763580214	-0.108479791191907	-2.1868428103897513	0.4842652533539875	0	0	-1
20230630111000000	785.0	792.0	779.0	786.0	33	7591	36028	94	15067	79233	805.9495454451427	783.9504545548574	4.939185717864389	790.2	794.95	796.2666666666667	-2.2810777545611596	-1.5196424001623499	-2.3806180996211816	0.46816731481364754	2	0	-1
20230630111500000	787.0	791.0	780.0	784.0	42	7633	36020	189	15256	79293	805.5623265802549	783.037673419745	5.1815913471528114	789.2	794.3	795.8666666666667	-1.7111860184687748	0.44863515236728124	-2.0936666888570628	0.48188939602012726	0	0	-1
20230630112000000	784.0	793.0	779.0	785.0	22	7655	36012	157	15413	79274	805.2898261225516	781.7101738774484	5.5833084576560275	788.0	793.5	795.4	-2.041800141700554	-1.0531815529542436	-2.1538523097350684	0.5112807301866759	2	0	-1
20230630112500000	788.0	790.0	784.0	788.0	44	7699	35986	147	15560	79239	804.3439114317047	781.3560885682954	5.668627111861683	787.8	792.85	795.0	-1.2348669019615701	1.3173543322741679	-1.5301053074047761	0.5404589376914709	0	3	-1
20230630113000000	781.0	792.0	779.0	785.0	55	7754	35955	69	15629	79243	804.4673266044027	779.6326733955972	6.184568609764862	787.0	792.05	794.4666666666667	-2.177462571181452	-2.4237889152220102	-1.9108816261463621	0.5236813385309806	2	0	-1
20230630133500000	789.0	795.0	780.0	787.0	109	7863	35926	353	15982	79182	803.6077775730078	779.4922224269922	6.224057269088138	787.0	791.55	794.1666666666666	-0.8301123275852468	2.52736025324781	-0.9824275738830428	0.520801233804218	1	0	-1
20230630134000000	789.0	794.0	785.0	789.0	104	7967	35972	242	16224	79203	802.4542568506292	779.5457431493708	6.248911016240261	787.0	791.0	793.8666666666667	-0.7788023631667534	0.6400278286715386	-0.3008878579330956	0.5251741422850085	2	0	-1
20230630134500000	791.0	795.0	786.0	789.0	115	8082	36001	268	16492	79283	801.8193524991191	779.580647500881	6.081392384424256	787.3	790.7	793.5	-0.41109006654512764	1.0216360448773414	0.4461197402080339	0.5229338394171175	0	0	-1
20230630135000000	786.0	793.0	782.0	789.0	122	8204	36026	131	16623	79264	800.4307238483153	779.5692761516847	6.060803027102377	786.9	790.0	793.0	-1.154962464329854	-1.6185596814950247	0.3005378741325586	0.5240322107471758	0	0	-1
20230630135500000	785.0	796.0	777.0	785.0	181	8385	36005	239	16862	79279	799.0795705427486	779.5204294572513	6.151874149846983	786.5	789.3	792.5666666666667	-1.2299774804162609	-0.7363897412324449	0.11298619872669136	0.5297271789564446	2	0	-1
20230630140000000	789.0	793.0	784.0	786.0	297	8682	35895	128	16990	79317	795.6344901016523	781.4655098983476	6.098815914221018	786.9	788.55	792.2666666666667	-0.5356230967800726	1.4119992115892304	0.5468795488807618	0.49620767315441977	2	0	-1
20230630140500000	794.0	797.0	785.0	789.0	266	8948	35713	244	17234	79333	794.8621977685801	781.9378022314198	5.9382002511048935	787.6	788.4	792.0666666666667	0.3255756376645523	2.3789134065015216	1.473926068271422	0.4883740623854961	2	0	-1
20230630141000000	797.0	806.0	787.0	795.0	122	9070	35736	273	17507	79314	795.1574585350756	781.7425414649244	5.827997559673094	788.9	788.45	791.9666666666667	0.8636471243848005	1.9249801754076414	2.402844094187743	0.4906625720578614	0	0	-1
20230630141500000	795.0	801.0	791.0	795.0	81	9151	35722	304	17811	79362	795.9691127381443	781.4308872618558	5.613574816658475	789.6	788.7	791.7666666666667	0.5759847225583101	-0.07885145137425603	2.64058652791437	0.5127539683879554	0	0	-1
20230630142000000	793.0	807.0	784.0	796.0	178	9329	35715	755	18566	79191	796.4073297516717	781.3926702483283	5.534638400313268	790.8	788.9	791.6333333333333	0.2469297120818804	-0.5666337715208138	2.4266322065366426	0.4808415645333364	2	0	-1
20230630142500000	795.0	804.0	792.0	793.0	239	9568	35831	1525	20091	78558	797.1649231006925	781.2350768993076	5.402160061802439	791.4	789.2	791.5	0.6478889851390703	0.8613207726403233	2.445789476292267	0.4806607242171409	2	0	-1
20230630143000000	800.0	802.0	794.0	798.0	62	9630	35811	181	20272	78559	798.9993242996347	780.5006757003653	5.402160061802439	792.5	789.75	791.5	1.5734446781948852	2.412767371206906	2.9873838476476946	0.513490585467932	0	0	-1
20230630143500000	796.0	805.0	792.0	801.0	216	9846	35825	168	20440	78533	799.7473954800422	780.5526045199578	5.371116167882509	793.0	790.15	791.4666666666667	0.8440207196487634	-0.6884278652030604	2.672513606708075	0.5034088310520187	2	0	-1
20230630144000000	797.0	804.0	787.0	796.0	180	10026	35950	348	20788	78440	800.5498756211209	780.4501243788791	5.237577896530248	794.1	790.5	791.3666666666667	1.0755607734379005	0.5153249746193369	2.4694193911047186	0.49662352792482245	1	0	-1
20230630144500000	797.0	803.0	792.0	795.0	89	10115	35985	138	20926	78405	801.3096109437546	780.4903890562454	5.152022256680703	795.3	790.9	791.3	1.1063616801361391	0.40681318218015006	2.2137671265686176	0.5222005255670599	1	0	-1
20230630145000000	797.0	801.0	794.0	799.0	37	10152	35987	193	21119	78451	801.8633971264208	781.1366028735792	4.711215931747933	796.1	791.5	791.0666666666667	1.2594059409057743	0.3831751525672939	1.9335285865872132	0.492096675313099	1	4	-1
20230630145500000	797.0	807.0	788.0	796.0	58	10210	35995	410	21529	78594	802.4115320678518	781.5884679321482	4.711215931747933	796.4	792.0	791.0666666666667	1.2594059409057743	0.37802588324434605	1.6481635152778307	0.5120225274091076	0	4	-1
20230630150000000	794.0	806.0	789.0	798.0	286	10496	36005	480	22009	78518	802.267292357655	782.732707642345	4.654746681256314	796.1	792.5	791.0	0.6445033866354896	-0.8122082158779419	0.9878820554150545	0.535631357224216	2	4	-1
20230630210500000	803.0	815.0	782.0	789.0	1593	1593	35768	998	998	78308	803.792770034479	782.707229965521	5.123041631253405	796.9	793.25	791.4333333333333	2.257773311093866	3.608056294242734	1.6565956585314734	0.5392744516614101	0	4	-1
20230630211000000	798.0	810.0	790.0	802.0	483	2076	35694	406	1404	78406	803.1972523324231	785.002747667577	5.234076380370806	797.4	794.1	791.7333333333333	1.197282234964766	-0.7475124745690117	1.332572238678372	0.5259869269732995	2	0	-1
20230630211500000	803.0	805.0	796.0	801.0	159	2235	35711	214	1618	78460	804.3624264703269	785.237573529673	5.582114294781144	798.2	794.8	792.2	1.9347507825300425	2.1392082173741973	1.6766224111727395	0.5162842613298313	0	0	-1
20230630212000000	800.0	810.0	792.0	801.0	135	2370	35754	887	2505	78146	804.7792099350733	785.9207900649268	5.719459958966599	798.2	795.35	792.5666666666667	1.2996565037018541	-0.2747423193584342	1.3964685150099294	0.5367188485142123	0	0	-1
20230630212500000	796.0	800.0	793.0	798.0	90	2460	35754	267	2772	78135	804.8173748974403	786.3826251025597	5.686729190746547	798.2	795.6	792.8333333333334	0.556852025206235	-1.2738705366630325	0.6089435641262204	0.5300759036646533	2	0	-1
20230630213000000	798.0	806.0	791.0	797.0	137	2597	35781	256	3028	78240	804.3387959797354	788.0612040202647	5.734980383575867	798.3	796.2	793.1	0.854405712360037	0.7841639071020141	0.30911568419652635	0.5002117885296754	2	0	-1
20230630213500000	799.0	805.0	792.0	799.0	125	2722	35793	305	3333	78196	803.2843558798239	790.515644120176	5.777446571703531	798.5	796.9	793.4333333333333	0.9635167712204977	0.8873828824287951	0.20234448251734438	0.4845248610666985	2	0	-1
20230630214000000	802.0	805.0	796.0	801.0	112	2834	35824	206	3539	78261	803.1882621436074	791.9117378563925	5.7561561248226525	799.0	797.55	794.0	1.389816368166435	1.7282450017334723	0.47698406313626096	0.47503077486014755	1	0	-1
20230630214500000	802.0	807.0	796.0	800.0	109	2943	35842	273	3812	78260	803.6587651904231	792.241234809577	5.7778311963342555	799.5	797.95	794.5	1.2980649217925186	0.7992110490589333	0.5922943454869656	0.47400688934248175	2	0	-1
20230630215000000	803.0	811.0	795.0	804.0	314	3257	35890	489	4301	78409	804.3450799830607	792.1549200169393	5.631656555184766	800.4	798.25	795.1333333333333	1.3968654852406177	0.9932026244247726	0.7279807228569841	0.496759573284535	2	0	-1
20230630215500000	804.0	809.0	799.0	803.0	162	3419	35952	181	4482	78448	805.0906181234566	792.3093818765435	5.688194402053743	800.5	798.7	795.6666666666666	1.4650225966828052	1.0610969031074342	0.867666319389583	0.504416206225114	2	0	-1
20230630220000000	805.0	809.0	798.0	804.0	70	3489	35989	85	4567	78430	805.6906181234929	792.909381876507	5.239168721170266	801.2	799.3	796.4666666666667	1.6287571153897147	1.1015223549823434	1.000558413243934	0.4710835993970809	0	0	-1
20230630220500000	803.0	815.0	796.0	807.0	98	3587	36031	243	4810	78545	805.9641839053271	793.435816094673	5.176442364747776	801.2	799.7	796.9333333333333	1.1719760868934779	-0.05314834779750381	0.7370396052756938	0.460768915946652	1	0	-1
20230630221000000	803.0	808.0	798.0	803.0	110	3697	36067	160	4970	78522	806.2772855856567	793.4227144143433	5.070174224488411	801.5	799.85	797.4	1.1044985343802602	0.43679073886643116	0.49246299499138946	0.41376353693384094	0	0	-1
20230630221500000	802.0	808.0	796.0	804.0	76	3773	36057	141	5111	78472	806.3877880695122	793.9122119304877	4.991214503727748	802.1	800.15	797.7666666666667	0.8481569626333697	0.10058321850658472	0.14382235593419246	0.40409295688904046	1	0	-1
20230630222000000	802.0	805.0	799.0	802.0	58	3831	36054	99	5210	78450	806.5122827160019	794.2877172839981	4.539823785126466	802.5	800.4	798.3	0.8150096072279541	0.40206091508735364	-0.12445976620949395	0.3622635739478257	1	0	-1
20230630222500000	802.0	808.0	798.0	804.0	71	3902	36074	166	5376	78477	806.5922218067029	794.707778193297	3.8534256044315804	802.8	800.65	798.8666666666667	0.8131293179060931	0.47142540167545616	-0.3280272602843768	0.3840025112612168	2	0	-1
20230630223000000	805.0	810.0	799.0	802.0	97	3999	36085	125	5501	78494	807.0324744045004	795.0675255954995	3.5458896391925863	803.1	801.05	799.4	1.5792933705841916	1.6974698976016274	-0.09670792541803053	0.3719538882359314	2	0	-1
20230630223500000	806.0	812.0	798.0	805.0	106	4105	36063	81	5582	78506	807.5497933849093	795.4502066150907	3.590728802532062	803.5	801.5	799.8	1.7266689691596906	1.259277743523583	0.14001368338378306	0.4005140708374098	0	0	-1
20230630224000000	804.0	812.0	798.0	805.0	123	4228	36082	448	6030	78779	807.0596442562786	796.9403557437214	3.628437067878615	803.6	802.0	800.0333333333333	1.0932163332202505	-0.023048161708563938	-0.01551311943701883	0.43473980994326283	2	0	-1
20230630224500000	805.0	808.0	802.0	804.0	78	4306	36049	265	6295	78739	807.3115256882878	796.8884743117122	3.610016928245936	803.7	802.1	800.3666666666667	1.283465818977366	0.8342306766143887	-0.02579930635946326	0.4526819580007148	2	0	-1
20230630225000000	807.0	809.0	800.0	805.0	242	4548	36027	173	6468	78706	807.8216221412424	797.2783778587575	3.531603350069515	803.9	802.55	800.8333333333334	1.7461379592771213	1.4637734141401981	0.18318185677927623	0.45502779652432845	2	4	-1
20230630225500000	809.0	814.0	802.0	804.0	112	4660	36046	198	6666	78749	808.8257844673284	796.8742155326717	3.6528527664461556	804.5	802.85	801.3	2.1079415164853037	1.6661894754931195	0.5182229015285804	0.44524032062405927	0	4	-1
20230630230000000	808.0	812.0	806.0	809.0	58	4718	36034	159	6825	78734	809.4749497989943	797.0250502010057	3.8356514729863327	805.0	803.25	801.5666666666667	1.6772465847436508	0.5601340658632122	0.5306253130893968	0.44336635028133725	1	4	-1
20230703090500000	808.0	831.0	786.0	808.0	664	5382	36223	1450	8275	79126	809.4455339334202	798.2544660665799	3.8599078860626834	805.6	803.85	801.9666666666667	1.5630770244850667	0.6799979865557266	0.4665798487433621	0.46384435327138007	2	4	-1
20230703091000000	810.0	821.0	796.0	809.0	249	5631	36279	1040	9315	79087	809.9808227235544	798.9191772764457	4.004996878900157	806.4	804.45	802.4	1.8976294438679104	1.5143275825290061	0.612182930639384	0.4312878860281242	0	0	-1
20230703091500000	804.0	814.0	796.0	809.0	171	5802	36280	542	9857	79052	809.6436828376706	799.7563171623295	3.885728874855899	806.6	804.7	802.6333333333333	0.35171436574234904	-1.4629472195010758	-0.1409210026786143	0.4720853344532406	0	0	-1
20230703092000000	802.0	817.0	789.0	803.0	297	6099	36450	794	10651	78943	809.6436828376706	799.7563171623295	3.745219174716837	806.3	804.7	802.8	-0.21360565635265918	-0.7075510458809481	-0.9069756305832612	0.468804740171239	0	0	-1
20230703092500000	801.0	809.0	796.0	802.0	193	6292	36452	618	11269	78817	809.7205029336772	799.5794970663228	3.60493488922554	805.8	804.65	802.9333333333333	-0.5363018730550844	-0.18756323434278585	-1.5112871443972304	0.5009155421551647	1	0	-1
20230703093000000	801.0	814.0	790.0	806.0	272	6564	36480	1109	12378	78698	809.8216221412865	799.2783778587134	3.225764336642644	805.5	804.55	803.1666666666666	-0.671675435819866	0.30688885609628097	-1.8514623420489569	0.527719161272319	2	0	-1
20230703093500000	803.0	809.0	795.0	803.0	103	6667	36469	319	12697	78634	809.8103672189583	799.1896327810417	3.225764336642644	805.3	804.5	803.1666666666666	-0.051667341216901926	1.2275115438442885	-1.7487589545828155	0.545429325182058	0	0	-1
20230703094000000	800.0	811.0	792.0	803.0	455	7122	36638	225	12922	78698	809.9024331044415	798.5975668955585	3.137762826530323	804.6	804.25	803.2333333333333	-1.030458167836957	-0.5198089058685353	-2.008042588701168	0.540639158610041	0	0	-1
20230703094500000	798.0	805.0	791.0	802.0	268	7390	36696	1030	13952	79039	810.2609903370143	797.7390096629857	3.2754982657435328	803.5	804.0	803.0666666666667	-1.5468384519252965	-0.6050614888174097	-2.348408545865145	0.514922317595492	2	0	-1
20230703095000000	801.0	808.0	789.0	798.0	161	7551	36694	318	14270	79076	810.2843558798239	797.515644120176	3.2491024401620003	802.8	803.9	803.1	-0.6463323452169506	1.3347014215532502	-2.078223642768151	0.5072531666786465	0	0	-1
20230703095500000	795.0	804.0	793.0	798.0	153	7704	36712	332	14602	79120	810.9924458345446	796.1075541654553	3.325991915537713	801.5	803.55	803.0666666666667	-2.4253416338694205	-1.7625806119446152	-2.58350208996638	0.47667063935117454	2	0	-1
20230703100000000	797.0	801.0	791.0	795.0	291	7995	36816	541	15143	79441	811.2523581408424	795.3476418591575	3.3811569354619166	800.2	803.3	803.0333333333333	-1.7843990824723608	0.5786033386563277	-2.5213674553668506	0.4520354227344213	2	0	-1
20230703100500000	802.0	809.0	792.0	796.0	57	8052	36821	832	15975	79649	811.2523581408424	795.3476418591575	3.3038697848970315	800.0	803.3	803.1333333333333	-0.3430320827152839	2.385401793383609	-1.7181938166698232	0.45720478365516987	0	0	-1
20230703101000000	799.0	807.0	791.0	803.0	655	8707	37051	602	16577	79690	811.1240384046359	794.8759615953641	3.381156935461917	799.7	803.0	803.0333333333333	-1.19288557447047	-0.28176296526940714	-1.5098214780085224	0.47258664942993156	1	0	-1
20230703101500000	799.0	805.0	795.0	797.0	158	8865	37048	248	16825	79704	810.8298532994271	794.4701467005729	3.4538223591969652	799.5	802.65	802.9333333333333	-1.1388348688112044	0.2277986414370908	-1.298835119344366	0.5482974066260541	0	0	-1
20230703103500000	790.0	801.0	787.0	799.0	225	9090	37118	372	17197	79687	811.7780211639672	792.1219788360329	4.16132991562393	798.4	801.95	802.5	-3.003847388563954	-3.285040299666491	-2.243028241813812	0.5309186595828835	2	1	-1
20230703104000000	792.0	799.0	785.0	791.0	132	9222	37118	292	17489	79743	811.9226173799265	790.6773826200734	4.555948492538811	797.3	801.3	802.1	-2.216881954776398	0.08440344040183038	-2.4526683907155333	0.5285937496272024	2	0	-1
20230703104500000	794.0	802.0	787.0	795.0	160	9382	37107	320	17809	79801	811.3882493917796	789.9117506082204	4.746460669687351	796.7	800.65	801.7333333333333	-1.629284191212469	0.9180047546959295	-2.185325165891729	0.5076415637669466	0	0	-1
20230703105000000	793.0	801.0	786.0	794.0	173	9555	37048	245	18054	79819	810.362373661537	789.337626338463	4.990657939256773	796.2	799.85	801.4	-1.6831448082075797	-0.04264583076104045	-2.010957753359272	0.4959241196370405	0	0	-1
20230703105500000	791.0	799.0	786.0	793.0	71	9626	37037	263	18317	79810	809.4880884817015	788.5119115182985	5.316640543300503	795.2	799.0	801.0	-1.8808869846581968	-0.696002101115356	-2.0270583737085874	0.4999515271231923	2	0	-1
20230703110000000	792.0	799.0	786.0	792.0	120	9746	36967	292	18609	79799	808.251865498482	788.1481345015181	5.551776492459167	794.9	798.2	800.6666666666666	-1.5610618832437393	0.3061711574393026	-1.7741705730003599	0.4734498616685008	2	0	-1
20230703110500000	793.0	801.0	783.0	794.0	121	9867	36964	121	18730	79814	806.0511493493387	788.6488506506613	5.712462010571468	794.5	797.35	800.3666666666667	-1.2895782331740568	0.5657345211315172	-1.3618991496364807	0.43429802123903916	0	0	-1
20230703111000000	792.0	798.0	788.0	792.0	186	10053	37063	356	19086	79876	805.185045939407	788.314954060593	5.896232318655325	793.5	796.75	800.0333333333333	-1.3624519691865462	-0.152492396354254	-1.1235077172747188	0.4312216933791382	0	0	-1
20230703111500000	788.0	798.0	778.0	790.0	981	11034	37347	560	19646	79862	804.9376318555745	787.1623681444254	6.200716804441957	792.4	796.05	799.4666666666667	-1.84924856727087	-1.5567188299971437	-1.3869430442435942	0.43914829934229893	0	0	-1
20230703112000000	787.0	793.0	778.0	790.0	133	11167	37324	221	19867	79810	804.7579753400919	785.9420246599082	6.465721580423608	791.2	795.35	798.8333333333334	-1.8301643809039638	-0.7849115776568701	-1.5650368440888816	0.490945411904512	0	0	-1
20230703112500000	783.0	792.0	775.0	783.0	25	11192	37329	165	20032	79793	804.9089674442397	783.9910325557604	6.984427121978024	790.5	794.45	798.1333333333333	-2.166725068361439	-1.8458819617256574	-2.059643205419057	0.4775146094107321	2	0	-1
20230703113000000	786.0	791.0	778.0	785.0	102	11294	37277	204	20236	79829	803.9033974978977	783.2966025021024	7.191430084946016	789.9	793.6	797.5	-1.5991256070295685	0.6184340589548314	-1.8285637936989234	0.4711062841114792	2	0	-1
20230703133500000	789.0	796.0	778.0	783.0	249	11543	37221	140	20376	79864	803.0993780902446	783.0006219097553	7.124371317292963	789.4	793.05	796.9	-1.1088697722456344	1.2722178070972425	-1.150584493745816	0.4419353418699528	0	3	-1
20230703134000000	787.0	794.0	783.0	790.0	99	11642	37187	186	20562	79833	802.6094015648893	782.3905984351107	6.971768466863739	788.8	792.5	796.1666666666666	-1.3148266053634836	-0.5078789600010372	-0.8635920188806825	0.4207793585816012	1	0	-1
20230703134500000	787.0	796.0	779.0	785.0	152	11794	37097	290	20852	79809	801.3833188405853	782.2166811594146	6.800653563363517	788.4	791.8	795.4666666666667	-1.2449783815306115	-0.16862894663589398	-0.5794681737490199	0.4306428239712985	0	0	-1
20230703135000000	786.0	791.0	781.0	787.0	166	11960	36999	199	21051	79835	801.1331487773601	781.5668512226399	6.592588431126444	787.8	791.35	794.7333333333333	-1.3247199373313716	-0.49383502976077376	-0.43835117492950193	0.41926127141718716	0	0	-1
20230703135500000	784.0	793.0	778.0	784.0	290	12250	36856	246	21297	79732	800.6216934038238	780.7783065961763	6.227537412350264	786.9	790.7	793.8666666666667	-1.5843608818952093	-1.00080528158537	-0.5209019167591054	0.39839902719167447	1	0	-1
20230703140000000	784.0	789.0	778.0	784.0	60	12310	36837	122	21419	79740	798.6679197109654	780.9320802890345	6.177378084592199	786.1	789.8	793.2	-1.4893049889478127	-0.3682677805300571	-0.48285792759541923	0.38672240706362687	2	0	-1
20230703140500000	785.0	788.0	780.0	785.0	114	12424	36862	193	21612	79847	797.1224684480445	781.0775315519555	6.123633634443596	785.8	789.1	792.6333333333333	-1.2465365808950626	0.180806956066221	-0.24248596358963237	0.41710657216602137	2	0	-1
20230703141000000	788.0	789.0	783.0	785.0	15	12439	36859	64	21676	79876	795.1674013026642	781.9325986973357	5.97438978752921	785.9	788.55	792.2	-0.7030006660708712	1.1427077583694745	0.3679238881763638	0.4814124083436049	0	0	-1
20230703141500000	784.0	792.0	777.0	784.0	103	12542	36859	339	22015	79896	795.1165857600344	781.3834142399656	5.918802431423288	786.0	788.25	791.6333333333333	-1.2896753053975054	-1.3731255242908573	0.2839817595700982	0.4931988370682221	1	0	-1
20230703142000000	784.0	789.0	780.0	784.0	69	12611	36849	159	22174	79929	794.7282265155773	780.9717734844228	5.680375574437544	785.8	787.85	791.0	-1.2323128828841783	-0.45403841470447714	0.27912770291613764	0.4943947477854832	2	0	-1
20230703142500000	785.0	791.0	779.0	783.0	129	12740	36770	182	22356	79860	793.7686733312406	781.0313266687593	5.5241892316127865	785.4	787.4	790.5	-0.9956212159651663	0.16104815479012624	0.4510981170164934	0.4729290303857924	2	0	-1
20230703143000000	786.0	791.0	780.0	787.0	55	12795	36756	96	22452	79887	792.8972215624525	781.2027784375474	5.399691349203828	785.3	787.05	790.1	-0.7593026591426486	0.3314391690019356	0.7238555681948062	0.45095378468797237	2	0	-1
20230703143500000	787.0	793.0	779.0	785.0	61	12856	36754	133	22585	79863	792.4096762495805	781.2903237504196	5.029800084385947	785.3	786.85	789.6333333333333	-0.5235463217530267	0.39938659993179515	1.0438361686152744	0.45161034346809203	0	0	-1
20230703144000000	786.0	792.0	781.0	787.0	147	13003	36838	233	22818	79954	791.5888490749505	781.5111509250494	4.968791491790421	785.3	786.55	789.3333333333334	-0.6708539367853933	-0.41867801994913634	1.1189916395238857	0.4366172147358569	2	0	-1
20230703144500000	788.0	790.0	781.0	786.0	78	13081	36813	157	22975	79932	790.4521078984322	782.1478921015677	4.764335094101682	785.7	786.3	789.0333333333333	-0.21688930625651942	0.6149513892245467	1.4171112725181256	0.4108225279568599	0	0	-1
20230703145000000	785.0	790.0	782.0	786.0	85	13166	36813	99	23074	79948	789.2042280190318	782.6957719809683	4.16119640915393	785.8	785.95	788.4666666666667	-0.8330937369456091	-1.1976646265418227	1.1979460783878562	0.40110423117239363	2	4	-1
20230703145500000	791.0	792.0	781.0	787.0	171	13337	36882	200	23274	80041	789.9418745424307	782.2581254575693	3.709447398198282	786.4	786.1	788.2	0.7548294124240565	2.090416350914045	1.812033356387782	0.4204751366606456	0	4	-1
20230703150000000	787.0	794.0	784.0	788.0	86	13423	36885	311	23585	79997	789.9418745424307	782.2581254575693	3.1240998703626617	786.3	786.1	787.8	-0.2560737598657774	-1.219176834580054	1.635712412764268	0.48806178730116184	0	4	-1
20230703210500000	782.0	796.0	777.0	788.0	437	437	36955	1506	1506	80406	790.073679907797	782.0263200922029	3.263263533472112	786.1	786.05	787.5333333333333	-1.6956440313742718	-2.4533619858076956	0.8418584915833058	0.49930279116089665	2	4	-1
20230703211000000	784.0	794.0	774.0	783.0	192	629	37002	361	1867	80327	790.0718927690757	781.8281072309244	3.2138588781850537	786.1	785.95	787.2666666666667	-1.0164312717151476	0.07229588705754378	0.5940905248208512	0.489659369063016	1	0	-1
20230703211500000	784.0	797.0	770.0	784.0	228	857	36950	350	2217	80357	789.6547439866147	781.7452560133854	3.0103525079668367	786.0	785.7	786.9333333333333	-0.9744152306317194	-0.16660955034182348	0.44496235814953167	0.49379446861405785	0	0	-1
20230703212000000	782.0	793.0	773.0	785.0	185	1042	36981	391	2608	80390	789.6678193417971	781.232180658203	2.9175712882845253	785.6	785.45	786.5666666666667	-1.5652288206304052	-1.0528226739501523	0.10919243324507377	0.49900780956129476	0	0	-1
20230703212500000	781.0	793.0	770.0	783.0	176	1218	36922	828	3436	80283	789.7227453460857	780.5772546539142	2.9629189811550516	785.0	785.15	786.2333333333333	-1.7662762183572123	-0.8783686975244114	-0.19857285565181026	0.4801373064823529	2	0	-1
20230703213000000	784.0	790.0	774.0	781.0	243	1461	36921	628	4064	80429	789.6314844756065	780.4685155243934	2.786674641136915	784.8	785.05	785.9666666666667	-0.7057396072131086	0.8026744160461087	0.03834207740937279	0.4704977222540063	0	0	-1
20230703213500000	783.0	790.0	775.0	784.0	56	1517	36915	321	4385	80468	789.647580015459	780.352419984541	2.509758731210809	784.3	785.0	785.6333333333333	-1.0492376420831893	-0.42676460790251736	0.0936038516695854	0.4496596307160401	2	0	-1
20230703214000000	784.0	791.0	778.0	783.0	188	1705	36955	240	4625	80524	789.647580015459	780.352419984541	2.228352655114436	784.2	785.0	785.3666666666667	-0.6133080702149857	0.1172670881023448	0.2871693368751549	0.46813076593783054	2	0	-1
20230703214500000	786.0	790.0	778.0	784.0	262	1967	37050	289	4914	80543	789.7179760067975	780.3820239932024	2.177919496522618	783.7	785.05	785.3	0.32140765584664754	0.6778534489196909	0.6842547041181724	0.498870020806004	0	0	-1
20230703215000000	785.0	792.0	781.0	786.0	88	2055	37092	146	5060	80543	789.3676615807335	780.4323384192664	2.1553550880436276	783.5	784.9	785.2333333333333	-0.10825749066950284	-0.40148300102868356	0.8036209799377603	0.5640879517244185	1	0	-1
20230703215500000	785.0	792.0	780.0	786.0	173	2228	37138	406	5466	80634	789.398595283859	780.5014047161411	2.1158134763411134	783.8	784.95	785.3	-0.14178943624026158	-0.24252805630946817	0.8684646426622615	0.579465761399703	0	0	-1
20230703220000000	784.0	789.0	779.0	786.0	163	2391	37199	108	5574	80616	789.398595283859	780.5014047161411	2.1241991955139756	783.8	784.95	785.2333333333333	-0.5806109596209166	-0.6256990709638337	0.7661206464708323	0.5502353341811445	2	0	-1
20230703220500000	785.0	790.0	776.0	785.0	101	2492	37203	260	5834	80536	789.398595283859	780.5014047161411	2.005824851110718	783.9	784.95	785.1	-0.04985480160176903	0.10051703602245257	0.8178762186861701	0.528048173952895	0	0	-1
20230703221000000	782.0	789.0	775.0	786.0	126	2618	37206	133	5967	80526	789.3489129150166	780.1510870849834	2.048305532764962	783.9	784.75	784.9333333333333	-1.432078020789037	-1.3866299987258033	0.4510998865416673	0.5174099274071213	2	0	-1
20230703221500000	783.0	786.0	775.0	780.0	66	2684	37202	222	6189	80538	789.0876205218502	780.0123794781497	2.039607805437114	784.1	784.55	784.8	-0.8825226081218058	-0.11544906497566737	0.35073604516135903	0.5099678275450781	1	0	-1
20230703222000000	783.0	785.0	779.0	781.0	81	2765	37206	82	6271	80557	788.934313619508	779.865686380492	2.0518284528683193	784.0	784.4	784.7	-0.828529304008607	-0.23310376686689022	0.2941809090370646	0.5001075282005387	0	0	-1
20230703222500000	780.0	786.0	778.0	783.0	62	2827	37177	73	6344	80554	788.6043457733088	779.3956542266912	2.2163533613172386	783.7	784.0	784.5666666666667	-2.0604416003198276	-1.5106048598905548	-0.11552754959937905	0.4720495090124461	2	0	-1
20230703223000000	783.0	784.0	779.0	781.0	50	2877	37192	81	6425	80550	788.5000000000161	779.2999999999838	2.232089205704428	783.6	783.9	784.5333333333333	-0.68694984475291	0.6404902189810402	0.040967211475773535	0.47108655578656783	0	0	-1
20230703223500000	781.0	784.0	779.0	780.0	13	2890	37184	129	6554	80553	786.8292856399318	779.9707143600682	2.3180451534284945	783.1	783.4	784.4	-1.4667531367847697	-0.9051469140763726	-0.09412654624660322	0.4921585098219547	0	0	-1
20230703224000000	780.0	785.0	774.0	780.0	188	3078	37339	256	6810	80597	786.365116890954	779.7348831090459	2.3485219938411386	782.6	783.05	784.1333333333333	-1.7599721629913412	-0.872653609008486	-0.2770506417118064	0.5493639564100429	2	0	-1
20230703224500000	782.0	787.0	777.0	780.0	217	3295	37474	429	7239	80828	786.365116890954	779.7348831090459	2.379542439676633	782.3	783.05	784.0666666666667	-0.8685143127548373	0.3604374351260128	-0.0968272522390281	0.5895686057738905	2	0	-1
20230703225000000	784.0	784.0	779.0	782.0	10	3305	37470	82	7321	80796	786.365116890954	779.7348831090459	2.3795424396766336	782.3	783.05	784.0666666666667	-0.02801659073404858	0.6780500733269073	0.3017830262372234	0.551434426469927	0	4	-1
20230703225500000	782.0	785.0	780.0	782.0	30	3335	37460	54	7375	80798	786.2651168908137	779.6348831091864	2.401157128460267	782.0	782.95	783.9666666666667	-0.8190495504672843	-0.8709845159111571	0.3051490385723348	0.5471440764823483	2	4	-1
20230703230000000	790.0	793.0	778.0	782.0	167	3502	37342	309	7684	80929	787.8344174649412	778.8655825350588	2.612151093128675	782.8	783.35	784.1	2.2586748582499943	2.917294621119092	1.3362649336578216	0.5377082957429196	0	4	-1
20230704090500000	788.0	797.0	779.0	788.0	185	3687	37413	820	8504	80897	788.4791212581239	778.9208787418762	2.6549743668986507	783.3	783.7	784.1333333333333	1.4563856867602962	-0.23246126850846582	1.6781028494605899	0.5510737800773727	0	4	-1
20230704091000000	786.0	797.0	777.0	790.0	138	3825	37463	731	9235	80937	788.6826222463259	778.917377753674	2.6549743668986507	783.6	783.8	784.1333333333333	0.7030827453325583	-0.9626931385482422	1.5661702303626526	0.5436717112678007	0	0	-1
20230704091500000	783.0	795.0	774.0	786.0	748	4573	37611	651	9886	81144	788.6826222463259	778.917377753674	2.5623340054636814	783.9	783.8	783.9666666666667	-0.37726021065382864	-1.5894411563863984	1.0444857849664868	0.5391095110483799	1	0	-1
20230704092000000	783.0	789.0	772.0	781.0	418	4991	37580	320	10206	81198	788.6438737213159	778.8561262786841	2.5605988882811506	783.9	783.75	783.9	-0.35148027444631086	-0.5504244950707335	0.6738497812246851	0.5444646704733348	2	0	-1
20230704092500000	784.0	790.0	776.0	784.0	427	5418	37647	717	10923	81353	788.4364391775252	778.8635608224747	2.195955878933414	784.2	783.65	783.6666666666666	0.1517941851797463	0.09064561185803176	0.5434168501492213	0.5625891286931033	0	0	-1
20230704093000000	781.0	788.0	775.0	783.0	280	5698	37711	672	11595	81720	788.327499359259	778.572500640741	2.15612821717283	784.3	783.45	783.4666666666667	-1.1440259660907608	-1.414831637074739	0.05859618978320369	0.6201325207906915	2	0	-1
20230704093500000	786.0	792.0	777.0	781.0	229	5927	37639	243	11838	81719	788.4598387070643	778.5401612929357	2.1847959477565246	784.7	783.5	783.6	1.098500755855226	1.5219663876124592	0.39801633652944024	0.6260547038964173	1	0	-1
20230704094000000	786.0	790.0	781.0	787.0	156	6083	37599	73	11911	81722	788.6754310161579	778.5245689838422	2.2261077142752	784.9	783.6	783.6666666666666	1.0481673094121067	0.1976282707389046	0.5971778868259916	0.5861168351656981	2	0	-1
20230704094500000	788.0	792.0	781.0	786.0	183	6266	37563	204	12115	81754	789.1490739946686	778.3509260053314	2.3579652245103193	785.5	783.75	783.8	1.7811967523279582	0.7473066287325177	0.9518972616520732	0.6035626316170225	2	0	-1
20230704095000000	789.0	795.0	780.0	787.0	261	6527	37525	283	12398	81727	789.8930993431487	778.3069006568513	2.509758731210808	785.4	784.1	784.0333333333333	1.978941881903755	0.5004035140016245	1.255717392534801	0.6014570173835456	2	0	-1
20230704095500000	790.0	799.0	782.0	789.0	112	6639	37567	227	12625	81730	790.7579315151302	778.1420684848699	2.662496739695448	785.6	784.45	784.3333333333334	2.1283281148035567	0.4733267800028602	1.5088460785284137	0.5777485892508841	2	0	-1
20230704100000000	793.0	796.0	784.0	791.0	32	6671	37576	256	12881	81754	792.2294230540448	777.6705769459553	3.08202675019035	786.3	784.95	784.6333333333333	2.714663870503375	1.3283558340376858	1.9687646084120054	0.55780440459592	0	0	-1
20230704100500000	790.0	800.0	783.0	793.0	83	6754	37586	470	13351	81883	792.6742646684589	778.2257353315412	3.2117838587855747	787.0	785.45	784.8666666666667	1.5982810671681744	-0.9136889424876429	1.763886137520416	0.5318813094202327	2	0	-1
20230704101000000	792.0	798.0	786.0	791.0	100	6854	37592	199	13550	81905	793.5655071587105	778.2344928412895	3.4518915909332315	787.9	785.9	785.1333333333333	1.989247485263651	0.612368557505482	1.7872222392036083	0.5266221155295437	0	0	-1
20230704101500000	787.0	800.0	779.0	791.0	59	6913	37587	397	13947	81822	793.5375745311276	778.8624254688725	3.464903397723457	788.2	786.2	785.1666666666666	0.5291152805408442	-1.9286846709012586	1.054854762331531	0.5342142904151203	0	0	-1
20230704103500000	785.0	800.0	782.0	790.0	317	7230	37666	306	14253	81862	793.2463225350144	779.6536774649857	3.464903397723457	788.6	786.45	785.1666666666666	-0.048101389140064815	-1.3539322998646073	0.26772059009348004	0.5989030651958789	2	0	-1
20230704104000000	786.0	793.0	782.0	788.0	178	7408	37683	360	14613	81987	793.1392218331889	780.160778166811	3.4679484809706542	788.6	786.65	785.2	0.2306839344326246	-0.03018035050534054	-0.1301816156358122	0.6168150855360847	0	0	-1
20230704104500000	784.0	793.0	778.0	787.0	168	7576	37659	239	14852	81985	793.1392218331889	780.160778166811	3.4679484809706542	788.4	786.65	785.2	-0.3460259016489697	-0.9712991823970044	-0.6458713457748675	0.6116718915892749	2	0	-1
20230704105000000	787.0	794.0	776.0	787.0	98	7674	37668	207	15059	81933	793.0286213784224	780.7713786215776	3.482655436429061	788.3	786.9	785.2666666666667	0.4977045145501448	0.8608979197736719	-0.5687059987065255	0.6114169882935443	0	0	-1
20230704105500000	785.0	789.0	782.0	785.0	41	7715	37668	126	15185	81905	792.6591596750574	780.6408403249426	3.4300955607031645	787.9	786.65	785.3666666666667	-0.10689692464180447	-0.7533915071318904	-0.7608761406268636	0.6150378811277302	2	0	-1
20230704110000000	787.0	792.0	781.0	785.0	129	7844	37661	282	15467	81959	792.5799665550718	780.6200334449283	3.4132096331752027	787.6	786.6	785.5	0.4394690514817857	0.5164947574750854	-0.5995111763136416	0.5993084510720412	2	0	-1
20230704110500000	789.0	794.0	782.0	787.0	163	8007	37718	156	15623	81975	792.812177826491	780.687822173509	3.4365680554879168	787.2	786.75	785.7	0.9602603372658737	0.8285077632779525	-0.22364988031949062	0.5843534065830205	1	0	-1
20230704111000000	789.0	795.0	783.0	788.0	50	8057	37712	185	15808	81987	792.9313263810399	781.16867361896	3.3166247903554	787.1	787.05	786.0	0.9045340337332909	0.13211230468699853	0.012189382206885035	0.5842868120697693	2	0	-1
20230704111500000	791.0	793.0	787.0	791.0	58	8115	37702	129	15937	81973	793.2629166516966	781.6370833483035	3.3855903801585665	787.0	787.45	786.2666666666667	1.3980821073551313	0.8074614628870136	0.40314534354686926	0.5600833606979813	0	0	-1
20230704112000000	790.0	798.0	785.0	791.0	215	8330	37625	293	16230	81855	793.4377060402321	782.0622939597679	3.3033652874337442	787.3	787.75	786.5666666666667	1.0393441338122504	-0.22536728800694805	0.48700605430428	0.5523785849336771	2	0	-1
20230704112500000	792.0	798.0	787.0	791.0	108	8438	37638	171	16401	81874	793.3635955605276	783.2364044394723	3.209188197798454	788.0	788.3	786.9666666666667	1.5684132631380847	0.7594382721525895	0.7557852959539901	0.6006070145087234	2	0	-1
20230704113000000	795.0	803.0	787.0	794.0	180	8618	37658	160	16561	81896	794.4727615711298	783.0272384288702	3.3823069050575523	788.9	788.75	787.4	2.246987104758521	1.4581319035324578	1.2522907847459743	0.5978941617421817	2	0	-1
20230704133500000	796.0	803.0	789.0	794.0	127	8745	37682	324	16885	81983	795.6335726674018	782.8664273325982	3.655133376499413	790.1	789.25	787.8	2.2434201861748018	0.8778663796701528	1.6073781411979464	0.5776311839361477	0	0	-1
20230704134000000	795.0	800.0	792.0	795.0	144	8889	37735	353	17238	82090	796.4234888436969	782.7765111563032	3.71199257662093	790.9	789.6	788.2333333333333	1.8229203122023554	-0.051072469374054026	1.5962789051910358	0.5443328979299573	2	0	-1
20230704134500000	798.0	803.0	791.0	796.0	241	9130	37839	187	17425	82146	797.7823993688917	782.3176006311082	4.096746676734276	792.2	790.05	788.5	2.3189132132458163	1.3725269267590885	1.8631459119267877	0.5394162547722688	1	0	-1
20230704135000000	798.0	810.0	786.0	798.0	175	9305	37900	434	17859	82259	798.9228979694103	781.9771020305898	4.4353378926776506	793.3	790.45	788.8333333333334	2.066734685941286	0.5383081879686217	1.9030946920740446	0.525844580250292	1	0	-1
20230704135500000	798.0	805.0	791.0	797.0	206	9511	37907	259	18118	82288	799.7354855984427	781.6645144015574	4.695269487000247	794.2	790.7	789.2333333333333	1.8671274760562409	0.35225930198714833	1.7943838020524376	0.5116470280897276	0	0	-1
20230704140000000	797.0	805.0	792.0	799.0	254	9765	37900	373	18491	82434	800.4834511182399	781.61654888176	4.747982027486344	795.0	791.05	789.7	1.5374952891017342	-0.1048565783118014	1.4664696256209453	0.5137356564663699	1	0	-1
20230704140500000	797.0	801.0	793.0	799.0	110	9875	37912	160	18651	82416	801.0795705427247	781.5204294572752	4.754530003644477	795.6	791.3	790.1666666666666	1.4372258305438046	0.17710075980967033	1.1426458293330999	0.49291312084526717	2	0	-1
20230704141000000	801.0	806.0	791.0	798.0	89	9964	37912	495	19146	82425	802.4307238483153	781.5692761516847	4.992883824894076	796.7	792.0	790.7333333333333	2.0562598743992324	1.9024751279462018	1.346298174083116	0.41903338628573883	0	0	-1
20230704141500000	798.0	803.0	795.0	798.0	77	10041	37882	65	19211	82421	802.8730132544296	782.4269867455704	4.817675788178361	797.3	792.65	791.3	1.3907120974060856	-0.4952141645438398	0.9733707737733592	0.41468604490199157	1	0	-1
20230704142000000	798.0	802.0	795.0	800.0	105	10146	37868	187	19398	82451	803.2474996874312	783.2525003125688	4.859012245302536	797.6	793.25	791.7	1.2965598113259535	0.12176138413799314	0.6392913040384771	0.4349835671628312	0	0	-1
20230704142500000	797.0	800.0	794.0	799.0	72	10218	37862	139	19537	82446	803.0629689511622	784.7370310488377	4.829998849781321	797.7	793.9	792.0666666666667	1.0213943081076795	-0.15626261709135894	0.2179815576496953	0.462101162497101	0	0	-1
20230704143000000	796.0	803.0	792.0	797.0	283	10501	37778	177	19714	82519	802.9819175158386	785.7180824841614	4.818944098266986	797.8	794.35	792.3333333333334	0.7608859102526744	-0.24998684305733493	-0.23641351013893264	0.4344885578014004	2	0	-1
20230704143500000	799.0	802.0	794.0	800.0	81	10582	37762	264	19978	82498	802.7564907707808	787.3435092292191	4.921607686744466	797.9	795.05	792.6666666666666	1.286842376809341	1.359883542878286	-0.17664553052415322	0.4197838347017009	2	0	-1
20230704144000000	803.0	806.0	797.0	798.0	110	10692	37696	123	20101	82474	803.3673133498463	788.3326866501537	5.230360089579556	798.4	795.85	793.1	1.8927951097905749	2.2296990396183816	0.33029469324692684	0.4209101088125746	0	0	-1
20230704144500000	796.0	803.0	795.0	802.0	84	10776	37655	73	20174	82446	803.0293484315611	789.370651568439	5.256107558513873	798.2	796.2	793.2	0.5327136039034245	-2.0212902133028234	-0.313802249474616	0.427375248024032	2	0	-1
20230704145000000	797.0	801.0	793.0	796.0	67	10843	37639	88	20262	82482	802.5799665550718	790.6200334449283	5.264239947249956	798.2	796.6	793.4333333333333	0.6775273738291413	0.13359856324464517	-0.6237845164267766	0.4599705817528966	0	4	-1
20230704145500000	795.0	802.0	789.0	796.0	114	10957	37628	285	20547	82525	802.262600113528	791.3373998864719	5.264556539306568	798.0	796.8	793.5333333333333	0.2785926327728037	-0.6009644486465723	-1.0895846503956124	0.43488959309313385	1	4	-1
20230704150000000	795.0	803.0	791.0	796.0	178	11135	37582	466	21013	82664	801.6314844756065	792.4685155243934	5.127702539474509	797.4	797.05	793.8	0.2340229353715636	0.0030202583787766932	-1.370876347916413	0.43970024951517245	2	4	-1
20230704210500000	797.0	807.0	770.0	780.0	521	521	37789	1391	1391	82844	801.2547439866735	793.3452560133264	4.888080741286228	797.3	797.3	794.2	0.5728219618694708	0.96896783874417	-1.2633807997864706	0.4279594599006448	2	4	-1
20230704211000000	799.0	806.0	792.0	796.0	445	966	37990	509	1900	82981	801.3729833462074	793.6270166537926	4.7151057487846675	797.4	797.5	794.6333333333333	0.9261015339459132	1.24783279367202	-0.9149565309962631	0.4392125480807914	2	0	-1
20230704211500000	802.0	808.0	794.0	799.0	1161	2127	38537	500	2400	83093	802.0708313008387	793.5291686991612	4.462311309424996	797.9	797.8	795.2333333333333	1.5164039883041216	1.789086349995444	-0.30406709443459334	0.45864451545439366	2	0	-1
20230704212000000	804.0	812.0	796.0	802.0	873	3000	38959	429	2829	83200	803.1028342234011	793.3971657765989	4.460194315647395	798.7	798.25	795.8	1.8384849223345596	1.589331217906997	0.31236429438387514	0.4308003479317267	2	0	-1
20230704212500000	805.0	811.0	801.0	806.0	444	3444	39181	481	3310	83342	804.2709787514752	792.9290212485248	4.287449384216941	799.3	798.6	796.4666666666667	1.9903053234275858	1.1925962252432747	0.7716076598824761	0.42598540220238185	2	0	-1
20230704213000000	806.0	812.0	800.0	805.0	123	3567	39238	156	3466	83367	805.5115282384327	792.4884717615673	4.245389656242796	799.6	799.0	797.1	2.0963917851245126	1.1358345495118498	1.1064956645707653	0.43009012753554426	0	0	-1
20230704213500000	805.0	811.0	801.0	806.0	269	3836	39330	207	3673	83385	806.343568473973	792.356431526027	4.1990739719874215	800.5	799.35	797.6333333333333	1.754355059189403	0.32364842194745597	1.0880921754038164	0.4341991850924442	0	0	-1
20230704214000000	802.0	815.0	796.0	807.0	146	3982	39390	209	3882	83427	806.5971422738118	792.6028577261883	3.949120858565303	801.0	799.6	798.0666666666667	0.9960022684041738	-0.720451433347934	0.5914665276701001	0.4077368661037233	1	0	-1
20230704214500000	802.0	809.0	795.0	802.0	233	4215	39465	496	4378	83293	806.8149120597303	792.8850879402697	3.78314977528279	801.7	799.85	798.4333333333333	0.9427770187608054	0.19840394032020084	0.20269234221902543	0.41304601623281245	0	0	-1
20230704215000000	801.0	809.0	796.0	802.0	444	4659	39594	277	4655	83338	806.8149120597303	792.8850879402697	3.4679484809706542	802.3	799.85	798.8	0.6343808196897669	-0.012294307449784624	-0.22619975871915265	0.4340682812422332	2	0	-1
20230704215500000	802.0	807.0	799.0	803.0	178	4837	39664	162	4817	83358	807.0206527671601	793.0793472328398	3.273462319250912	802.8	800.05	799.1333333333333	0.8757292392852937	0.7402424517915002	-0.4019675420038391	0.4361257043649282	2	0	-1
20230704220000000	804.0	806.0	799.0	802.0	64	4901	39684	224	5041	83344	807.4570387644768	793.2429612355232	3.2932591084753047	803.3	800.35	799.4333333333333	1.386670928781237	1.3554162628050987	-0.281316383706967	0.470819058561288	0	0	-1
20230704220500000	802.0	808.0	797.0	804.0	86	4987	39727	383	5424	83330	807.5685005560778	793.6314994439223	3.260708852722399	803.3	800.6	799.6333333333333	0.7258135496184274	-0.10644070827091338	-0.49110044120850294	0.5030421918670446	2	0	-1
20230704221000000	804.0	808.0	795.0	802.0	124	5111	39761	123	5547	83349	807.7823299831252	794.2176700168748	3.2345358588555215	803.3	801.0	799.9333333333333	1.2572643631490399	1.1665875403320394	-0.3853370319399243	0.5137934030798607	0	0	-1
20230704221500000	803.0	806.0	801.0	802.0	28	5139	39762	50	5597	83366	807.9705243519134	794.4294756480867	3.259345537578569	803.1	801.2	800.1	0.8897491740487398	0.2670693283934128	-0.4693665984356681	0.5206316686069544	0	0	-1
20230704222000000	802.0	808.0	797.0	804.0	57	5196	39765	158	5755	83383	807.8812703110227	794.4187296889772	3.2525203902341477	802.7	801.15	800.2333333333333	0.5431685138611752	0.03473840352485603	-0.6668799798548566	0.5034406525437766	0	0	-1
20230704222500000	801.0	805.0	797.0	802.0	57	5253	39745	159	5914	83327	807.7055531081929	795.094446891807	3.228346670080867	802.3	801.4	800.3333333333334	0.2065040513910885	-0.048795274616328085	-0.9236488822884112	0.5069144525416606	0	0	-1
20230704223000000	800.0	804.0	796.0	799.0	38	5291	39760	56	5970	83322	807.5658124970734	795.5341875029266	3.1694724412046176	802.1	801.55	800.4333333333333	-0.13672096583006849	-0.0991439370015525	-1.201992565249319	0.47504312917053	0	0	-1
20230704223500000	799.0	803.0	795.0	799.0	51	5342	39759	121	6091	83295	807.1119026473818	796.3880973526182	3.11715682420161	801.8	801.75	800.5	-0.4812077430156859	-0.14209162057192473	-1.4765280768897941	0.4710504816108588	2	0	-1
20230704224000000	801.0	805.0	797.0	800.0	58	5400	39771	124	6215	83309	806.4534077713284	797.6465922286715	3.11715682420161	801.8	802.05	800.5	0.16040258100522864	1.063480096034609	-1.3480138166966018	0.471104759486593	2	0	-1
20230704224500000	802.0	805.0	799.0	802.0	134	5534	39750	412	6627	83534	806.0469987991061	798.5530012008938	3.092823233803632	801.8	802.3	800.6333333333333	0.4418832126354383	0.9801634941141257	-1.09817561904197	0.4485921624887633	2	0	-1
20230704225000000	803.0	806.0	800.0	802.0	261	5795	39592	119	6746	83553	805.9351128074364	799.0648871925636	3.0811253355443586	801.7	802.5	800.8	0.7140248319730752	0.9933009224574936	-0.7828878949472204	0.4725064919777577	1	4	-1
20230704225500000	803.0	806.0	802.0	804.0	33	5828	39588	180	6926	83577	805.9836569426833	799.1163430573166	3.022140521771503	801.8	802.55	801.0	0.6617825960083583	0.6123267527243611	-0.5689565576215823	0.5001192537184798	2	4	-1
20230704230000000	807.0	812.0	802.0	803.0	61	5889	39580	453	7379	83720	806.6038442591577	798.7961557408424	3.0603195185397807	802.1	802.7	801.3666666666667	1.840766396843833	2.1898530052728615	0.08207001451146478	0.4809461318706765	2	4	-1
20230705090500000	808.0	817.0	798.0	810.0	406	6295	39782	756	8135	83983	807.2895945760805	798.4104054239195	3.2489314482696545	802.6	802.85	801.6666666666666	1.9493588689618044	1.4216821355501938	0.5898384797129825	0.4739563808827016	2	4	-1
20230705091000000	811.0	818.0	800.0	809.0	754	7049	40013	1090	9225	84123	808.6461698495667	797.5538301504333	3.6508750853581518	803.5	803.1	801.9333333333333	2.4834228656654456	2.1133280778291836	1.235123778847497	0.48229059405929586	2	2	-1
20230705091500000	812.0	819.0	804.0	812.0	569	7618	40266	755	9980	84406	810.1872101050558	796.7127898949443	3.9049825721619924	804.6	803.45	802.4666666666667	2.441325449515432	1.4297082769122005	1.6746892809843352	0.494384998922863	0	0	-1
20230705092000000	811.0	820.0	804.0	813.0	173	7791	40203	516	10496	84545	811.3538580614374	796.4461419385625	4.057366414587451	805.7	803.9	802.9333333333333	1.988153359199857	0.43334214944258587	1.7031832480753257	0.4836689516529367	0	0	-1
20230705092500000	810.0	819.0	806.0	813.0	96	7887	40201	325	10821	84650	812.1511145705941	796.4488854294058	3.972264957035078	806.8	804.3	803.4333333333333	1.6531290680992536	0.16900147997021558	1.4686499390737513	0.4924664241121687	2	0	-1
20230705093000000	814.0	820.0	807.0	813.0	219	8106	40240	360	11181	84718	813.7015712874804	796.1984287125197	4.090096440047459	808.1	804.95	804.0666666666667	2.4286305907295476	2.2600068234018216	1.7163801421967957	0.4973639100610354	0	2	-1
20230705093500000	813.0	818.0	808.0	813.0	143	8249	40202	491	11672	84771	814.8059120993105	796.1940879006895	4.176122603564219	809.2	805.5	804.6	2.011435198964413	0.6936509469990121	1.6113087313237244	0.5283814220725052	1	0	-1
20230705094000000	813.0	819.0	807.0	813.0	84	8333	40194	262	11934	84894	815.7780211639908	796.1219788360092	4.304519588628781	810.2	805.95	805.0666666666667	1.843024098273524	0.7319475243620688	1.4145789465445082	0.5962467518599455	0	0	-1
20230705094500000	812.0	823.0	801.0	812.0	639	8972	40430	629	12563	85241	816.4394944817062	796.4605055182939	4.439219150556397	811.1	806.45	805.4	1.4867479563771482	0.3038428072050286	1.0398529319639502	0.6386769398692808	0	0	-1
20230705095000000	809.0	819.0	803.0	815.0	734	9706	40901	807	13370	85337	816.6819837707575	796.7180162292426	4.477226323914791	811.3	806.7	805.5666666666667	0.766843819128457	-0.7028802312110058	0.315565392487664	0.6342568225453333	0	0	-1
20230705095500000	807.0	817.0	800.0	810.0	254	9960	41061	394	13764	85481	816.7366661018987	797.0633338981013	4.483178435985889	811.2	806.9	805.6333333333333	0.30484324596509904	-0.5987217363509193	-0.4629360958067865	0.6320450490299255	2	0	-1
20230705100000000	808.0	816.0	801.0	808.0	467	10427	41056	1116	14880	85527	816.783318840561	797.616681159439	4.502961988143656	810.9	807.2	805.7	0.5107749090611641	0.6718149971088331	-0.8506463986457415	0.6288874060728433	0	0	-1
20230705100500000	806.0	814.0	798.0	807.0	281	10708	41064	433	15313	85575	816.6255108849559	798.2744891150442	4.501357819838613	810.3	807.45	805.7333333333333	0.0592413838978507	-0.30977271910516857	-1.3540591256897505	0.6126838945813764	2	0	-1
20230705101000000	808.0	812.0	803.0	808.0	171	10879	41104	236	15549	85579	816.365280382922	799.334719617078	4.464178411408854	810.0	807.85	805.9333333333333	0.4629444605943736	1.1439412934142537	-1.389974678848823	0.5734084535511352	2	0	-1
20230705101500000	810.0	814.0	804.0	809.0	225	11104	41177	128	15677	85613	815.9206382707889	800.879361729211	4.460194315647394	810.0	808.4	806.2	0.8519808176672202	1.54886439213469	-1.127821276293501	0.5548090009858866	0	0	-1
20230705103500000	809.0	814.0	803.0	809.0	65	11169	41186	440	16117	85650	815.5111846942277	802.0888153057722	4.379751388175157	809.5	808.8	806.4666666666667	0.5784194372705771	0.39736732384824064	-1.0729219872420241	0.5641770503814348	0	0	-1
20230705104000000	808.0	815.0	803.0	809.0	416	11585	41217	656	16773	85504	815.0632206063159	803.1367793936842	4.307615994440027	809.0	809.1	806.6666666666666	0.3095292930136636	0.09561125777268462	-1.1483580742842436	0.5540314488246767	1	0	-1
20230705104500000	808.0	815.0	804.0	807.0	71	11656	41235	344	17117	85641	814.6518864567123	804.0481135432877	4.284857057125709	808.5	809.35	806.8	0.28005601680561265	0.42961168934056637	-1.1712786963284278	0.5858251054425122	0	0	-1
20230705105000000	806.0	812.0	802.0	807.0	85	11741	41252	283	17400	85763	814.2116875957756	804.7883124042244	4.194705657797165	807.9	809.5	806.9333333333333	-0.2225026997063286	-0.3664076495846716	-1.4126831740492793	0.6144264930661368	2	0	-1
20230705105500000	807.0	813.0	798.0	806.0	85	11826	41208	373	17773	85996	814.2116875957756	804.7883124042244	4.159193297851025	807.7	809.5	807.0333333333333	-0.00801437465061451	0.6936385273869714	-1.392248509123434	0.6148982148591566	0	0	-1
20230705110000000	805.0	810.0	800.0	805.0	133	11959	41264	648	18421	86305	814.4205029336313	804.2794970663688	4.109744517606903	807.5	809.35	807.1	-0.5109806682637413	-0.3371686571453517	-1.5885021263930987	0.6168622552235267	0	0	-1
20230705110500000	802.0	810.0	796.0	804.0	574	12533	41670	518	18939	86561	814.829586832162	802.9704131678379	4.109744517606903	806.9	808.9	807.1	-1.2409530514976497	-1.0802622211287787	-2.034298636492045	0.603790870642757	1	3	-1
20230705111000000	802.0	810.0	796.0	804.0	104	12637	41662	187	19126	86581	814.8621977685801	801.9378022314198	4.063933507767512	806.5	808.4	807.1333333333333	-1.2631440262302125	-0.04033927613669801	-2.2255918401738746	0.5741403480729156	0	0	-1
20230705111500000	801.0	805.0	797.0	802.0	138	12775	41748	246	19372	86584	814.9964779997076	800.8035220002923	4.0090176131095046	805.8	807.9	807.1666666666666	-1.5381989459217147	-0.2342315099696267	-2.3699021473744146	0.5331842903317369	0	0	-1
20230705112000000	800.0	807.0	794.0	800.0	265	13040	41808	264	19636	86664	815.2076885183749	799.5923114816251	3.9446165846632044	804.8	807.4	807.2	-1.8252724556282292	-0.31206873808273555	-2.471798028746872	0.525546180781298	1	0	-1
20230705112500000	800.0	804.0	796.0	800.0	103	13143	41820	360	19996	86754	814.5255990185603	798.8744009814397	4.000694384173272	803.9	806.7	807.1666666666666	-1.7913556944059332	0.07429112630178199	-2.4084987542681784	0.5329945298346771	2	0	-1
20230705113000000	803.0	808.0	797.0	800.0	77	13220	41804	528	20524	86731	813.6188947963677	798.7811052036324	3.961481204465488	803.4	806.2	807.2	-1.0602094982214463	1.4758135886622623	-1.856581168565932	0.5456461203223654	0	0	-1
20230705133500000	801.0	811.0	793.0	801.0	218	13438	41880	1031	21555	86833	812.6540768354365	798.5459231645635	4.047495796442811	802.7	805.6	807.1333333333333	-1.5153402601983375	-0.28426687556052294	-1.6612846397581582	0.5790053759564053	2	0	-1
20230705134000000	805.0	806.0	798.0	801.0	161	13599	41825	431	21986	86974	811.6648265759806	798.8351734240194	3.9949968710876362	802.6	805.25	807.2	-0.550688791753946	1.8615298629936536	-0.930150679956919	0.6133662306890244	0	0	-1
20230705134500000	804.0	810.0	799.0	801.0	141	13740	41725	444	22430	87001	811.1967733539243	798.8032266460757	4.036087214122113	802.3	805.0	807.1	-0.7680706177887442	0.30798366654657133	-0.5375480880816672	0.6056023002624836	0	0	-1
20230705135000000	802.0	807.0	798.0	805.0	48	13788	41724	449	22879	87230	811.0069960843769	798.4930039156231	4.1340053217188775	802.0	804.75	806.9	-1.185291168895401	-0.5248441247111075	-0.5041214136750587	0.6185928729832292	2	0	-1
20230705135500000	803.0	808.0	796.0	801.0	127	13915	41675	439	23318	87354	810.6155539405606	798.3844460594394	4.1189265052384165	802.1	804.5	806.6333333333333	-0.8821068617545087	0.5265950511501906	-0.31351655015913593	0.6444027653816351	0	0	-1
20230705140000000	802.0	806.0	800.0	803.0	129	14044	41629	368	23686	87511	810.4676575780844	798.1323424219155	4.075536774462967	802.1	804.3	806.3	-1.055075745345609	-0.06916503125967109	-0.2889433474593317	0.6376410626321719	0	0	-1
20230705140500000	800.0	806.0	795.0	804.0	132	14176	41620	216	23902	87507	810.0935450269078	797.7064549730921	4.130644286575912	802.0	803.9	805.9333333333333	-1.4364183700387583	-0.6780315955523908	-0.4967005126047668	0.5792233915654041	0	0	-1
20230705141000000	799.0	804.0	795.0	800.0	143	14319	41694	449	24351	87730	809.2245212570708	797.4754787429292	4.240151988890125	801.9	803.35	805.5666666666667	-1.5486866234683176	-0.44834246708657466	-0.7104194694477242	0.5682730048482185	2	0	-1
20230705141500000	801.0	805.0	796.0	800.0	233	14552	41589	293	24644	87696	808.2969617540605	797.6030382459396	4.014418457953226	802.0	802.95	805.1333333333333	-1.0296219431595404	0.8840463516252269	-0.5321464893698691	0.5640591308539951	2	0	-1
20230705142000000	802.0	811.0	788.0	801.0	572	15124	41553	664	25308	87587	807.478043081835	797.8219569181649	3.7743284906795753	801.9	802.65	804.7666666666667	-0.7330222246152475	0.8235400182128022	-0.2439483801433351	0.5642488545212653	0	0	-1
20230705142500000	800.0	808.0	793.0	801.0	101	15225	41580	269	25577	87583	806.5336899981316	797.9663100018684	3.543381937578216	801.8	802.25	804.3333333333334	-1.2229371288986872	-0.4692884166031341	-0.284309126250208	0.591233347132133	0	0	-1
20230705143000000	799.0	803.0	794.0	798.0	44	15269	41581	348	25925	87522	806.0424630354596	797.7575369645403	3.369965380633259	801.2	801.9	803.9	-1.4540208715969676	-0.3995315918892545	-0.40020509541750693	0.5885952508603013	2	0	-1
20230705143500000	802.0	804.0	796.0	799.0	78	15347	41569	142	26067	87551	805.0719877265163	798.2280122734836	3.2489314482696545	801.0	801.65	803.6666666666666	-0.5129891760425654	1.3325196016518102	-0.0459161534943644	0.5646718917125757	1	0	-1
20230705144000000	802.0	808.0	796.0	804.0	134	15481	41582	347	26414	87574	804.565941943336	798.434058056664	3.2015621187164243	801.0	801.5	803.5	-0.4685212856658182	0.5238467874415903	0.20170183047475998	0.5939387627095106	2	0	-1
20230705144500000	805.0	813.0	800.0	802.0	288	15769	41788	1036	27450	87960	805.0719877265163	798.2280122734836	3.104834939252004	801.2	801.65	803.4	0.5153253011206721	1.6459321384902097	0.7519262498312207	0.6063967474537014	2	0	-1
20230705145000000	809.0	813.0	802.0	805.0	99	15868	41809	497	27947	88023	806.6904157598234	797.3095842401766	3.2326459750489227	801.9	802.0	803.5	1.7013926184468013	2.4428684582475193	1.5888963711913924	0.5728585651140581	2	4	-1
20230705145500000	810.0	818.0	805.0	812.0	190	16058	41722	146	28093	87985	808.2629166516966	796.6370833483035	3.343484542941524	802.9	802.45	803.5666666666667	1.9241402945662718	1.4480346648594868	2.1751904020155393	0.5323653266506121	2	4	-1
20230705150000000	814.0	816.0	808.0	810.0	214	16272	41712	314	28407	87889	810.7203368485198	795.5796631514802	3.661966684720111	804.4	803.15	803.7	2.812696260448693	2.5590885679667066	2.9515792858968672	0.510775882823861	0	4	-1
20230705210500000	813.0	823.0	804.0	819.0	352	352	41749	933	933	88087	812.3463442476907	795.2536557523092	3.9164893576887057	805.6	803.8	803.8333333333334	2.3405314886585793	0.7635861856620099	3.1615124722127383	0.5055357863414452	2	4	-1
20230705211000000	818.0	825.0	807.0	814.0	343	695	41605	386	1319	88272	815.0851791631762	794.0148208368237	4.619403520898438	807.2	804.55	804.1666666666666	2.99461462302451	2.9335991214221124	3.764003391396098	0.5204309385455324	0	2	-1
20230705211500000	816.0	825.0	813.0	818.0	583	1278	41388	279	1598	88279	816.8082579046502	793.7917420953497	5.044358785371592	808.8	805.3	804.4333333333333	2.2929904788314266	0.5440950413082256	3.6789321124192065	0.5570344494996178	2	0	-1
20230705212000000	817.0	823.0	812.0	818.0	435	1713	41211	415	2013	88253	818.4841169734048	793.3158830265952	5.522076903967685	810.6	805.9	804.8	2.2093136716792525	1.2315331875764386	3.5418906928755236	0.6071561033258459	0	0	-1
20230705212500000	814.0	820.0	812.0	817.0	239	1952	41204	224	2237	88277	819.4291979799311	793.3708020200688	5.753163381035592	811.8	806.4	805.0333333333333	1.5585628414836816	-0.3234614457708019	2.8608453375876506	0.6084121062117417	2	0	-1
20230705213000000	815.0	819.0	809.0	814.0	102	2054	41194	539	2776	88440	820.4287144375019	793.671285562498	6.02485592266644	813.1	807.05	805.3666666666667	1.59893173496336	0.9636725881639607	2.3785512347798576	0.6175806425909612	0	0	-1
20230705213500000	814.0	819.0	809.0	814.0	118	2172	41224	353	3129	88452	821.1705563629554	794.0294436370447	6.184299115951262	814.0	807.6	805.7666666666667	1.3313284462740458	0.4230255511718955	1.7854213662248508	0.6406551491594626	0	0	-1
20230705214000000	811.0	818.0	808.0	814.0	90	2262	41221	185	3314	88485	821.4436552143392	794.6563447856607	6.21253213718493	814.2	808.05	806.0666666666667	0.7940938130210962	-0.9374716540779899	0.8945746512804567	0.5998088618935996	1	0	-1
20230705214500000	811.0	815.0	806.0	811.0	135	2397	41246	154	3468	88516	821.521300244151	795.678699755849	6.200000000000001	814.3	808.6	806.4	0.7419354838709713	0.012186878035381715	0.24469150233718118	0.5304665217871302	0	0	-1
20230705215000000	810.0	814.0	805.0	812.0	142	2539	41285	194	3662	88522	821.3036002896437	796.9963997103563	6.115190557583268	813.9	809.15	806.7333333333333	0.5341888590234942	-0.22635182001009532	-0.34828543318443117	0.5123223186955785	2	0	-1
20230705215500000	811.0	814.0	808.0	810.0	72	2611	41302	153	3815	88582	821.23058720447	798.06941279553	6.029648967117959	813.7	809.65	807.1	0.6468038224560347	0.5811647106721229	-0.6184453686334201	0.47299259133485794	0	0	-1
20230705220000000	810.0	815.0	806.0	810.0	74	2685	41315	268	4083	88672	821.0858506695241	799.0141493304758	6.001851566160414	812.9	810.05	807.3333333333334	0.44430733370711883	-0.10655016899694894	-0.9259687059994839	0.44900990073496094	1	0	-1
20230705220500000	810.0	818.0	803.0	810.0	126	2811	41340	219	4302	88753	820.5794566154062	800.5205433845937	5.901882938708816	812.3	810.55	807.6333333333333	0.40100196687134587	0.16959918256694737	-1.1110440294682062	0.4404072599734103	0	0	-1
20230705221000000	808.0	814.0	804.0	810.0	21	2832	41340	335	4637	88654	819.6255434611337	802.3744565388663	5.88179866669674	811.4	811.0	807.7333333333333	0.04533760534452523	-0.6458364430011283	-1.462407710222366	0.4165288765368562	0	0	-1
20230705221500000	807.0	812.0	805.0	809.0	35	2867	41347	156	4793	88647	819.069846545803	803.430153454197	5.842849380986034	810.7	811.25	807.8333333333334	-0.1426244763462889	-0.4124136961269282	-1.7686101996953378	0.41631882126629155	2	0	-1
20230705222000000	808.0	812.0	804.0	809.0	51	2918	41365	33	4826	88650	818.3168308682896	804.7831691317103	5.741563859747234	810.0	811.55	808.0333333333333	-0.005805619191488098	0.494487820512455	-1.7711532139290869	0.45244992521628125	1	0	-1
20230705222500000	808.0	816.0	802.0	807.0	184	3102	41470	171	4997	88707	817.9960304954523	805.4039695045478	5.665097822044499	809.4	811.7	808.2	-0.03530389170365053	0.2644918788227296	-1.7068335507715782	0.47081390001249385	2	0	-1
20230705223000000	810.0	812.0	807.0	808.0	60	3162	41490	120	5117	88712	817.9749497989943	805.5250502010057	5.55417760689095	809.3	811.75	808.4666666666667	0.2760684734731797	1.0896458578618688	-1.3448165365354732	0.4668772428217958	0	0	-1
20230705223500000	809.0	813.0	805.0	809.0	206	3368	41564	135	5252	88713	817.9960304954523	805.4039695045478	5.327183954857284	809.1	811.7	808.7666666666667	0.04380050234995114	-0.015313909567683312	-1.1950269843833816	0.42303361938912243	1	0	-1
20230705224000000	809.0	815.0	802.0	807.0	278	3646	41694	248	5500	88844	817.7579315151671	805.142068484833	5.008991914547277	809.0	811.45	809.1	-0.019964096909320116	0.172977634770067	-1.055750680623476	0.4165264478444297	0	0	-1
20230705224500000	808.0	814.0	804.0	810.0	276	3922	41846	228	5728	88888	817.6373907757682	804.7626092242319	4.78423336480244	808.7	811.2	809.3333333333334	-0.27869320571665507	-0.2241661965746332	-1.0555940181503574	0.4037590984943763	2	0	-1
20230705225000000	810.0	812.0	803.0	806.0	96	4018	41886	100	5828	88864	816.4426943918944	805.1573056081055	4.586937976471885	808.7	810.8	809.6	0.08720414403938452	0.986750924354811	-0.7573311718341418	0.4111224044376708	0	4	-1
20230705225500000	808.0	811.0	805.0	810.0	267	4285	41854	154	5982	88817	815.6306787322808	805.1693212677192	4.240545038343799	808.5	810.4	809.8666666666667	-0.44019498667928914	-0.47377180648184924	-0.7966717756010322	0.4306365850469236	2	4	-1
20230705230000000	810.0	816.0	803.0	808.0	135	4420	41927	283	6265	88923	814.3149736224752	805.7850263775247	3.7299091439634595	808.7	810.05	810.2333333333333	-0.06255737722485241	0.9341923892002342	-0.5331963011249494	0.45375862712879755	1	4	-1
20230706090500000	810.0	820.0	795.0	810.0	337	4757	41969	655	6920	88881	813.7113469152206	805.9886530847795	3.4034296427770228	809.0	809.85	810.5	-0.14691063206231753	0.3887445145839123	-0.3477887790105675	0.45428522411572203	0	4	-1
20230706091000000	809.0	819.0	804.0	812.0	390	5147	42166	242	7162	88907	812.6143106893061	806.4856893106938	3.0324174441451097	809.1	809.55	810.7333333333333	-0.5716011615353324	-0.1629001272985253	-0.347874763728921	0.486498415962199	1	0	-1
20230706091500000	809.0	814.0	805.0	808.0	97	5244	42176	197	7359	88906	811.5891046286024	807.0108953713975	2.860458393723325	809.2	809.3	810.8666666666667	-0.6525760594045633	0.14190094776843404	-0.3357917676734379	0.506435366600493	1	0	-1
20230706092000000	809.0	815.0	802.0	809.0	133	5377	42183	273	7632	88842	811.354065922776	807.045934077224	2.860458393723325	809.1	809.2	810.8666666666667	-0.6525760594045633	0.20608178899641527	-0.31594956572542887	0.5009477589334029	1	0	-1
20230706092500000	809.0	814.0	804.0	810.0	180	5557	42129	130	7762	88816	811.0899748742039	807.1100251257961	2.8761471141480617	809.1	809.1	810.8333333333334	-0.637426828521746	0.21959611265759393	-0.29156408449566823	0.4881356427830347	0	0	-1
20230706093000000	806.0	813.0	803.0	808.0	124	5681	42185	51	7813	88812	811.2579652245222	806.5420347754778	2.940332558666716	808.8	808.9	810.5666666666667	-1.5531123012620924	-1.0879332936497867	-0.6478507393039856	0.467357310418218	2	3	-1
20230706093500000	807.0	811.0	802.0	807.0	110	5791	42192	150	7963	88828	810.9891046283991	806.410895371601	2.971905486757986	808.7	808.7	810.3666666666667	-1.132831000739303	0.33641331257525425	-0.7120402917999464	0.45555470262379194	1	0	-1
20230706094000000	807.0	811.0	803.0	808.0	214	6005	42166	209	8172	88920	810.8716373532768	806.2283626467231	2.6708300832013507	808.4	808.55	810.0	-1.123246296673465	0.21537388008306013	-0.7157965620673987	0.42711056803819486	1	0	-1
20230706094500000	807.0	812.0	804.0	808.0	236	6241	42234	270	8442	89009	810.7151673806304	806.0848326193695	2.478574859336174	808.3	808.4	809.7	-1.0893356679665407	0.18988705200215789	-0.6798460671133482	0.4073816070251345	0	0	-1
20230706095000000	805.0	812.0	801.0	808.0	167	6408	42346	394	8836	89198	810.9977263327729	805.5022736672271	2.223360819420306	807.8	808.25	809.3	-1.9340090742091463	-0.6890629941261017	-0.8746138691784211	0.36687423262226543	2	0	-1
20230706095500000	807.0	810.0	803.0	805.0	41	6449	42353	54	8890	89211	810.9977263327729	805.5022736672271	2.0805982045769644	807.5	808.25	809.0666666666667	-0.9933040709736278	0.8413608225780039	-0.6912466496981428	0.3753370381603491	2	0	-1
20230706100000000	808.0	812.0	801.0	807.0	111	6560	42348	147	9037	89210	810.9977263327729	805.5022736672271	1.7716909687891085	807.4	808.25	808.8333333333334	-0.47036043419182	0.7584905091613013	-0.4065439758810252	0.40591950906932517	2	0	-1
20230706100500000	809.0	813.0	804.0	808.0	85	6645	42314	102	9139	89221	811.0640549923248	805.5359450076751	1.49071198499986	807.4	808.3	808.6666666666666	0.22360679775000436	0.7568736431349442	-0.0723241922715745	0.4432721451895556	0	0	-1
20230706101000000	807.0	813.0	803.0	808.0	268	6913	42247	179	9318	89201	810.8537011669295	805.4462988330705	1.4544949486180951	807.2	808.15	808.5333333333333	-1.0542032715824223	-0.5380090510796982	-0.10732953257860423	0.45231236599541824	2	0	-1
20230706101500000	808.0	815.0	801.0	807.0	203	7116	42217	426	9744	89106	810.7758176320798	805.4241823679203	1.382831234179436	807.1	808.1	808.4333333333333	-0.3133667526611935	0.4680416685969262	0.011227613683038151	0.45923428924257065	0	0	-1
20230706103500000	807.0	816.0	799.0	807.0	285	7401	42244	979	10723	89385	810.6832815730345	805.3167184269655	1.3743685418725535	807.2	808.0	808.3333333333334	-0.9701425001453594	-0.1778684793530115	-0.03547645488037343	0.4394402524473551	1	0	-1
20230706104000000	807.0	810.0	803.0	808.0	135	7536	42224	215	10938	89433	810.668455443752	805.2315445562481	1.3012814197295426	807.2	807.95	808.2	-0.9221679352414427	0.10708345483780213	-0.05559855821903226	0.41026468655851134	0	0	-1
20230706104500000	803.0	812.0	799.0	807.0	145	7681	42269	215	11153	89549	810.9105890714437	804.2894109285563	1.5595583420386114	806.8	807.6	807.9666666666667	-3.1846623064927524	-1.5800820214922027	-0.568419357523011	0.38126690134965263	2	0	-1
20230706105000000	806.0	808.0	800.0	803.0	54	7735	42277	124	11277	89534	810.8763886032131	804.1236113967869	1.5509853498842454	806.7	807.5	807.8333333333334	-1.1820442620365166	1.05886825056516	-0.46842840279317954	0.390533379556124	1	0	-1
20230706105500000	806.0	812.0	800.0	805.0	325	8060	42099	150	11427	89533	810.531098884344	804.0689011156559	1.5849991237291654	806.8	807.3	807.7666666666667	-1.1146168096989613	0.35166572792368184	-0.37141894782888185	0.38939837694346374	2	0	-1
20230706110000000	808.0	811.0	804.0	807.0	322	8382	42043	581	12008	89693	810.2066592756033	804.1933407243968	1.5790292376436015	806.9	807.2	807.8	0.12666009927625352	1.0763360725192095	-0.02524643093769141	0.3807154165178914	0	0	-1
20230706110500000	807.0	817.0	796.0	808.0	520	8902	42006	800	12808	89829	809.9913664589377	804.2086335410623	1.5849991237291656	806.8	807.1	807.7666666666667	-0.48370163439765695	-0.049782164206400435	0.07610127979178527	0.4096014843893098	2	0	-1
20230706111000000	809.0	812.0	804.0	807.0	281	9183	41976	242	13050	89866	809.9913664589377	804.2086335410623	1.6	806.8	807.1	807.8	0.7500000000000284	1.0076374975661255	0.4014172697799805	0.4439975673926384	2	0	-1
20230706111500000	810.0	811.0	805.0	808.0	113	9296	41996	263	13313	90040	810.2012292604876	804.0987707395124	1.6	807.1	807.15	807.8	1.3750000000000284	0.825168439095072	0.7215083982273842	0.46734792062324554	1	0	-1
20230706112000000	810.0	814.0	804.0	810.0	103	9399	42006	202	13515	90009	810.3999999999622	804.0000000000379	1.6346933113652309	807.3	807.2	807.8333333333334	1.3254270092150282	0.365787742432742	0.8922651876272025	0.4463250671273661	2	0	-1
20230706112500000	820.0	835.0	797.0	812.0	1175	10574	41925	1077	14592	90049	814.2843558798239	801.515644120176	2.7251911247959595	808.6	807.9	808.2	4.329971535806849	4.636974531311981	2.234790377321277	0.4066071842198872	0	2	-1
20230706113000000	819.0	823.0	813.0	820.0	75	10649	41908	285	14877	89998	816.4874902190746	800.5125097809254	3.3434845429415234	809.8	808.5	808.5666666666667	3.1204969544002332	0.8899623515557256	2.8322977598921306	0.3673463153860168	0	0	-1
20230706133500000	816.0	834.0	801.0	817.0	242	10891	41882	535	15412	90085	817.5401105930039	800.3598894069962	3.593358070415781	811.1	808.95	808.7666666666667	2.012973155357265	-0.7884484300484097	2.669794066542381	0.34428802853279883	0	0	-1
20230706134000000	813.0	823.0	806.0	817.0	384	11275	41910	583	15995	90194	817.9649297186028	800.5350702813972	3.66909010821787	811.8	809.25	808.9333333333333	1.1083583522678755	-1.189363707782571	2.033363858080953	0.3460584760949637	2	3	-1
20230706134500000	815.0	822.0	805.0	813.0	548	11823	42233	1092	17087	90575	818.5789297199709	800.9210702800291	3.824046722169243	812.7	809.75	809.1	1.5428681783085332	0.8626769899439968	1.7667906010078411	0.36065614943386876	2	0	-1
20230706135000000	820.0	826.0	810.0	816.0	251	12074	42228	495	17582	90698	820.1857038581924	800.6142961418076	4.294828932047882	813.9	810.4	809.4333333333333	2.4603230614888	2.6368083814771768	2.124889842902527	0.3640579355928525	2	2	-1
20230706135500000	831.0	841.0	810.0	819.0	622	12696	42169	713	18295	90611	824.748105924713	798.351894075287	5.779753935554312	816.3	811.55	810.1666666666666	3.6045363808961763	5.710294993513981	3.616718463890295	0.4746756405930117	0	2	-1
20230706140000000	823.0	837.0	814.0	830.0	252	12948	42140	382	18677	90537	826.2910113595818	798.2089886404182	6.215482460937544	817.7	812.25	810.6333333333333	1.9896551465453391	-1.7674131898846066	3.3076281245965573	0.5037890457584517	2	3	-1
20230706140500000	824.0	829.0	818.0	822.0	98	13046	42162	183	18860	90570	827.8091808065531	798.390819193447	6.651983831075426	819.1	813.1	811.1333333333333	1.9342600633751872	0.22036170742112213	3.0271388839522437	0.5827913721980761	0	0	-1
20230706141000000	822.0	830.0	813.0	822.0	157	13203	42091	336	19196	90471	828.8013332740805	798.7986667259194	6.917048182249097	820.3	813.8	811.5666666666667	1.5083505360144613	-0.676510888955909	2.3894745213252664	0.5859570152406239	0	0	-1
20230706141500000	820.0	827.0	816.0	821.0	117	13320	42064	360	19556	90489	829.3426156198155	799.5573843801845	6.997539250018935	820.3	814.45	812.0333333333333	1.1384954599068722	-0.8654346909549898	1.5559210384033317	0.5784844134770182	0	0	-1
20230706142000000	819.0	825.0	816.0	822.0	84	13404	42047	172	19728	90484	829.6578745887323	800.4421254112676	7.041227796974678	820.3	815.05	812.4333333333333	0.9326025028601038	-0.4729453256599971	0.7673733675663641	0.5455284392309501	2	0	-1
20230706142500000	820.0	823.0	817.0	820.0	25	13429	42039	116	19844	90477	829.5513735572774	802.2486264427225	7.093345864650586	820.7	815.9	812.8666666666667	1.0056373211522105	0.4854750626776483	0.30189309406117637	0.5077987064377991	0	0	-1
20230706143000000	815.0	826.0	809.0	818.0	90	13519	42037	382	20226	90381	829.2383668476604	803.4616331523397	7.017755259973726	820.9	816.35	813.1333333333333	0.2659919871120816	-1.9976386381826259	-0.7031935872726276	0.5147251731443577	2	0	-1
20230706143500000	816.0	821.0	813.0	816.0	282	13801	41946	387	20613	90326	828.8379105769088	804.8620894230912	6.869012544269615	821.0	816.85	813.5	0.3639533315579097	0.15902496805058877	-1.226392121194043	0.5251806055656155	1	0	-1
20230706144000000	816.0	819.0	811.0	815.0	66	13867	41932	430	21043	90284	828.5438036108219	805.9561963891781	6.774461848245462	820.6	817.25	813.8	0.3247490426962593	0.1349787364375318	-1.5449656986118434	0.5312469498722812	0	0	-1
20230706144500000	814.0	820.0	808.0	815.0	86	13953	41887	231	21274	90265	828.0000000000072	807.1999999999929	6.688298238964328	818.9	817.6	814.0	0.0	-0.7614099108807348	-1.9703335335410124	0.5507199523318	2	0	-1
20230706145000000	817.0	819.0	810.0	813.0	17	13970	41888	255	21529	90260	827.6332756630242	808.3667243369758	6.642957841872015	818.3	818.0	814.2666666666667	0.4114632966815703	1.279130868863443	-1.797672022862427	0.5493962298590822	2	4	-1
20230706145500000	822.0	824.0	813.0	815.0	33	14003	41898	307	21836	90232	827.6421236443535	809.5578763556465	6.641703262132555	818.1	818.6	814.7666666666667	1.089078064443793	2.587642439192371	-0.9998606001646557	0.5413353171983419	0	4	-1
20230706150000000	816.0	822.0	813.0	820.0	214	14217	41746	342	22178	90140	827.1437855382077	810.6562144617923	6.524228349433791	817.5	818.9	815.0333333333333	0.14816567031265693	-2.0235583418793697	-1.2537496402182722	0.5524409094015933	0	4	-1
20230706210500000	808.0	865.0	764.0	819.0	1161	1161	42012	3785	3785	90420	827.7889409314477	808.8110590685523	6.485539470408167	816.3	818.3	815.0666666666667	-1.0896035247198919	-3.8503858199080216	-2.405927966458548	0.5337917537059819	2	4	-1
20230706211000000	821.0	836.0	795.0	807.0	1381	2542	41895	3560	7345	90842	827.9582425162963	808.8417574837036	6.391313549567797	816.5	818.4	815.5333333333333	0.8553275667466467	5.094687021487786	-1.3749120501396268	0.4803272325928122	2	0	-1
20230706211500000	825.0	837.0	810.0	823.0	610	3152	41974	1605	8950	90748	828.755049217438	808.944950782562	6.16945882733828	817.0	818.85	816.2666666666667	1.4155752680662939	2.9071929827591987	-0.17514408178712326	0.4310201705744296	0	0	-1
20230706212000000	821.0	829.0	816.0	824.0	467	3619	42098	801	9751	90810	828.8181764197685	809.6818235802315	5.919928678249051	817.6	819.25	816.7666666666667	0.715098705308296	-1.04483472341152	0.04681715202040815	0.4143675942082478	2	0	-1
20230706212500000	824.0	827.0	815.0	821.0	360	3979	42124	605	10356	90886	829.272878355002	810.127121644998	5.706623831614937	818.4	819.7	817.3666666666667	1.1623919026490548	1.2848053485037167	0.5376130765122453	0.425610534129528	0	0	-1
20230706213000000	819.0	829.0	815.0	822.0	617	4596	42143	663	11019	91046	829.2265338197298	810.0734661802702	5.440179735592893	818.7	819.65	817.7333333333333	0.23283544445771975	-1.810187609640222	0.14887309683789374	0.4392935090244565	0	0	-1
20230706213500000	818.0	829.0	808.0	818.0	389	4985	42276	842	11861	91117	827.0498447189876	810.9501552810124	5.061949558552843	819.1	819.0	818.1	-0.019755234390089745	-0.6625572463214127	-0.26056256021339275	0.460421438698353	0	0	-1
20230706214000000	816.0	822.0	809.0	817.0	460	5445	42469	1085	12946	91328	826.5815824398508	810.7184175601492	4.791195629021585	819.0	818.65	818.3333333333334	-0.48700439597993694	-0.8971002866631357	-0.7885480247208845	0.4809955972756487	0	0	-1
20230706214500000	815.0	822.0	808.0	814.0	347	5792	42568	425	13371	91217	825.8837490848916	810.5162509151085	4.580756851583954	818.3	818.2	818.5	-0.764065876753479	-0.5132935996850178	-1.233727747766813	0.5027312882719372	2	0	-1
20230706215000000	817.0	823.0	810.0	815.0	179	5971	42634	236	13607	91218	825.4459989327294	810.4540010672707	4.312256434345661	818.4	817.95	818.7333333333333	-0.4019550691670226	0.8893557157072389	-1.2179514897305403	0.5469533154757857	2	0	-1
20230706215500000	820.0	831.0	804.0	817.0	154	6125	42699	829	14436	91427	825.4459989327294	810.4540010672707	4.312256434345661	819.6	817.95	818.7333333333333	0.29373639669897195	1.6211703077042836	-0.7836726901713376	0.5614135394103127	1	0	-1
20230706220000000	820.0	828.0	811.0	819.0	215	6340	42682	518	14954	91329	825.5365774725543	810.4634225274457	4.318049971405561	819.5	818.0	818.7666666666667	0.28562275598952563	0.44944293173777955	-0.49097004578921766	0.5541868730414055	2	0	-1
20230706220500000	821.0	829.0	811.0	820.0	305	6645	42793	641	15595	91312	825.6519734280319	810.4480265719681	4.3045195886287795	819.1	818.05	818.9333333333333	0.480115521399001	0.6707988678283917	-0.1735942022686765	0.5130913141801514	2	0	-1
20230706221000000	822.0	826.0	811.0	820.0	156	6801	42786	1113	16708	90829	826.0524505878873	810.7475494121127	4.19271855588816	819.2	818.4	819.2333333333333	0.6598741675090991	0.7217860798204034	0.14300462157495764	0.49275279680636513	0	0	-1
20230706221500000	818.0	830.0	807.0	820.0	152	6953	42749	928	17636	90739	826.0762787699442	810.9237212300558	4.125799585804214	818.6	818.5	819.3333333333334	-0.3231696803502087	-1.4893257902754218	-0.19598278788093415	0.4609187993603253	1	0	-1
20230706222000000	818.0	823.0	811.0	818.0	145	7098	42734	413	18049	90826	826.093997598057	811.1060024019431	4.130644286575912	818.5	818.6	819.2666666666667	-0.30665111270490253	-0.16375060165126004	-0.4171206825323128	0.4458108569242931	0	0	-1
20230706222500000	817.0	821.0	812.0	817.0	181	7279	42676	287	18336	90800	825.9853299855703	811.5146700144297	3.5251477510406097	818.4	818.75	818.8	-0.5106168952687449	-0.35562516476946227	-0.6794849844245103	0.44712875807467717	0	0	-1
20230706223000000	815.0	822.0	810.0	817.0	126	7405	42688	297	18633	90862	826.0330887844977	811.2669112155022	3.499841266241784	818.3	818.65	818.5333333333333	-1.0095695960312747	-0.8468533256373333	-1.080022269830947	0.44834787074542415	2	0	-1
20230706223500000	818.0	821.0	812.0	817.0	34	7439	42684	223	18856	90825	825.6742646684268	811.2257353315733	3.3499585403736307	818.6	818.45	818.3333333333334	-0.09950371902101021	1.2713270851708842	-0.9055286597553711	0.46038819678762005	0	0	-1
20230706224000000	816.0	820.0	811.0	816.0	48	7487	42692	241	19097	90790	825.6742646684268	811.2257353315733	3.3038697848970315	818.5	818.45	818.1333333333333	-0.645707449817007	-0.5265161081986869	-1.0158768223250083	0.4909154905538228	2	0	-1
20230706224500000	818.0	821.0	813.0	816.0	75	7562	42699	169	19266	90782	824.371254467341	813.5287455326591	3.2856590747604284	818.3	818.95	818.0666666666667	-0.020290196015416078	0.8953913973706031	-0.7861169536584638	0.4946076025260551	2	0	-1
20230706225000000	819.0	829.0	812.0	820.0	155	7717	42638	230	19496	90697	824.1894756296641	813.5105243703359	3.2856590747604284	818.2	818.85	818.0666666666667	0.28406274421558286	0.739115632339993	-0.4810719569417662	0.48836877968213227	2	4	-1
20230706225500000	820.0	824.0	818.0	818.0	68	7785	42647	144	19640	90702	823.178209256849	814.0217907431511	3.2856590747604284	818.1	818.6	818.0666666666667	0.5884156844465819	0.7177384679092493	-0.14373420894307687	0.4620498085035104	0	4	-1
20230706230000000	819.0	823.0	814.0	819.0	60	7845	42642	191	19831	90643	822.9497190922365	814.0502809077635	3.239341496868358	817.8	818.5	818.2	0.24696377358588362	-0.16956924502493922	-0.05878284078760576	0.4647737367655473	2	4	-1
20230707090500000	822.0	833.0	810.0	825.0	1705	9550	42376	1476	21307	90329	822.4199502484669	814.3800497515331	3.2822756333576453	818.2	818.4	818.4	1.0968000259982302	1.435390783318577	0.3741996232267052	0.46062366838248375	0	4	-1
20230707091000000	821.0	829.0	812.0	820.0	300	9850	42384	800	22107	90449	822.6713307229116	814.3286692770884	3.2831218205983297	818.5	818.5	818.5666666666667	0.7411644971765987	-0.014908847727515601	0.4912293894921841	0.4681316268101812	2	0	-1
20230707091500000	822.0	828.0	814.0	820.0	648	10498	42520	869	22976	90622	823.1317039611943	814.2682960388058	3.2257643366426443	819.0	818.7	818.8333333333334	0.9816794831213479	0.5903860646809861	0.6582422832482548	0.41739965645695515	0	0	-1
20230707092000000	820.0	827.0	813.0	822.0	182	10680	42522	931	23907	90658	823.1848570571648	814.6151429428352	3.2138588781850532	819.5	818.9	818.9333333333333	0.33189592545802543	-0.6227248188321786	0.4634222885012449	0.419526785000145	0	0	-1
20230707092500000	819.0	826.0	812.0	817.0	178	10858	42494	445	24352	90697	822.9935844667457	815.2064155332544	3.163155948661962	819.6	819.1	818.8333333333334	0.052689993592358285	-0.42643801312519647	0.1786043318051278	0.4189660217459431	2	0	-1
20230707093000000	820.0	831.0	808.0	820.0	642	11500	42765	799	25151	91011	823.0381393849874	815.4618606150126	3.1249888888691366	820.0	819.25	818.9666666666667	0.33066784237663105	0.49438708482639965	0.10717160357956712	0.4685520557115235	2	0	-1
20230707093500000	823.0	829.0	816.0	820.0	206	11706	42847	499	25650	91171	823.5182520563902	815.2817479436097	2.4594488994262282	820.5	819.4	819.4666666666667	1.4366362050285348	1.5711921181817463	0.4282556164141522	0.4814426346138162	0	0	-1
20230707094000000	822.0	829.0	813.0	824.0	648	12354	43031	466	26116	91253	823.7661458015622	815.2338541984378	2.4866309202077685	820.8	819.5	819.5	1.0053763828333295	0.019683804831235396	0.46701236740556284	0.4662038687479028	1	0	-1
20230707094500000	822.0	828.0	815.0	822.0	357	12711	43046	1390	27506	91890	823.9077517139258	815.1922482860741	2.318045153428494	821.0	819.55	819.4	1.121634751658959	0.15969404367998724	0.45335107731667845	0.4595642034426103	2	0	-1
20230707095000000	823.0	832.0	816.0	822.0	318	13029	43117	519	28025	91879	824.0899888640935	815.1100111359066	2.390722810272147	821.4	819.6	819.4666666666667	1.477935174312863	0.6324141376115103	0.5341533808300933	0.4375831195542344	0	0	-1
20230707095500000	821.0	830.0	812.0	823.0	485	13514	43203	936	28961	92205	824.2165422868463	815.2834577131537	2.2580719405919933	821.3	819.75	819.3666666666667	0.7233309550381812	-0.6061016418358866	0.285804409405118	0.45215725590262973	2	0	-1
20230707100000000	822.0	827.0	817.0	821.0	785	14299	43319	743	29704	92219	824.4433283877261	815.456671612274	2.3055488621054105	821.4	819.95	819.4666666666667	1.0987983707358435	0.4770976469865482	0.22642323931052566	0.4489489468182729	0	0	-1
20230707100500000	821.0	826.0	814.0	820.0	572	14871	43423	565	30269	92365	824.4523249528879	815.847675047112	2.3048258550750043	821.3	820.15	819.5666666666667	0.621883571020005	-0.19854355062702628	0.032809564636852695	0.45811207996017267	2	0	-1
20230707101000000	822.0	827.0	813.0	821.0	380	15251	43563	352	30621	92410	824.1606010435319	816.8393989564681	2.2462314118441924	821.5	820.5	819.7666666666667	0.9942579030625102	0.5551967235174774	0.0204069774901785	0.4462988694030985	1	0	-1
20230707101500000	822.0	825.0	816.0	823.0	241	15492	43576	137	30758	92408	824.2270384176358	817.1729615823643	2.0976176963403033	821.8	820.7	820.0	0.9534625892455922	0.2455288731006118	-0.005447684637305272	0.46216537301449134	2	0	-1
20230707103500000	823.0	828.0	814.0	821.0	346	15838	43561	703	31461	92663	823.9808701780046	818.1191298219953	2.08806130178211	822.1	821.05	820.2	1.34095679930959	0.634779195318904	0.089269241912449	0.512032956849528	2	0	-1
20230707104000000	824.0	830.0	816.0	823.0	751	16589	43629	934	32395	92646	824.1978061731568	818.5021938268433	2.195955878933414	822.2	821.35	820.3333333333334	1.6697360369770022	0.7365029331457019	0.2543894183420652	0.5382454064430234	2	0	-1
20230707104500000	827.0	830.0	817.0	824.0	803	17392	43883	444	32839	92563	825.3207142142714	818.1792857857286	2.4991109530302085	822.7	821.75	820.5666666666667	2.5742487845658752	1.6516976252138729	0.7096719648386554	0.5370669177844123	1	0	-1
20230707105000000	827.0	834.0	817.0	823.0	713	18105	43827	1536	34375	93155	826.2424630354034	817.9575369645967	2.7529781853274624	823.2	822.1	820.7666666666667	2.2642145755295564	0.5815124158115453	0.938432540492637	0.5037291827692388	2	0	-1
20230707105500000	830.0	834.0	821.0	827.0	663	18768	43963	570	34945	93303	827.7987862647659	817.501213735234	3.2091881977984538	823.9	822.65	821.0333333333333	2.79406071380231	1.6487024797308154	1.3939886356081397	0.4846570611961192	2	0	-1
20230707110000000	831.0	835.0	828.0	831.0	324	19092	43975	641	35586	93390	829.389674077411	816.8103259225891	3.6215404948109517	824.9	823.1	821.4666666666667	2.6323972759639	1.054500968018367	1.7093669195925267	0.48386271984486784	2	0	-1
20230707110500000	836.0	839.0	826.0	832.0	413	19505	44042	2237	37823	92157	832.1992514634525	815.5007485365476	4.404038550643666	826.3	823.85	822.0666666666667	3.1637627993281017	2.6854561032719557	2.426997134398217	0.48720838527326316	2	2	-1
20230707111000000	837.0	845.0	829.0	835.0	352	19857	44043	1353	39176	92340	834.6677703589161	814.532229641084	5.0526120857323775	827.9	824.6	822.7333333333333	2.8236220047355354	1.3668483323782101	2.8430587833037766	0.47307434429518097	1	0	-1
20230707111500000	837.0	843.0	830.0	836.0	196	20053	44057	520	39696	92361	836.6298926649272	814.2701073350729	5.457309064202084	829.4	825.45	823.4666666666667	2.4798546635569774	0.6263601831451702	2.914177216577407	0.4769434781859738	2	0	-1
20230707112000000	839.0	849.0	832.0	837.0	306	20359	44012	1018	40714	92565	838.6725201983742	814.2274798016259	6.028174590113403	831.1	826.45	824.1666666666666	2.460667505825229	1.331431887725891	3.013992434944803	0.4647162320422464	2	0	-1
20230707112500000	843.0	847.0	835.0	840.0	355	20714	43955	664	41378	92849	841.404347141392	813.795652858608	6.717803873952327	833.1	827.6	825.0666666666667	2.6695232057708838	2.4006048127252253	3.3749629216036494	0.48772609772081255	2	2	-1
20230707113000000	844.0	851.0	836.0	843.0	75	20789	43917	335	41713	92874	844.0028498983075	813.2971501016924	7.393390441618934	835.1	828.65	825.9333333333333	2.443624046278645	1.37804430766911	3.490099594149048	0.49639361693912804	0	0	-1
20230707133500000	840.0	852.0	832.0	842.0	616	21405	43610	751	42464	92735	845.3420866259211	813.7579133740788	7.691914947238792	836.4	829.55	826.6333333333333	1.7377553909985677	-1.052651977451935	2.7989854569047203	0.522615171506664	2	3	-1
20230707134000000	841.0	848.0	832.0	841.0	284	21689	43629	460	42924	92595	846.6431099853805	814.3568900146195	8.00555362788164	837.8	830.5	827.3333333333334	1.7071482250857124	0.5281950224000326	2.2705554610203365	0.5070095744584612	2	0	-1
20230707134500000	846.0	852.0	835.0	841.0	407	22096	43562	345	43269	92562	848.7412258191252	814.5587741808747	8.519324438527324	839.4	831.65	828.2333333333333	2.085454873196243	2.6732352668324135	2.377160167002259	0.5325007883211375	0	0	-1
20230707135000000	844.0	849.0	837.0	843.0	204	22300	43539	320	43589	92628	849.965080832904	815.6349191670959	8.890006874138075	840.7	832.8	828.9666666666667	1.6910373125882256	0.15599899494885489	1.977338600834237	0.5406979246978342	1	0	-1
20230707135500000	844.0	849.0	838.0	843.0	138	22438	43530	257	43846	92685	850.9751281107948	816.8248718892052	9.157631911265172	841.5	833.9	829.7333333333333	1.557899116813884	0.41869124517718476	1.531822071342841	0.5381894635201528	0	0	-1
20230707140000000	841.0	848.0	837.0	843.0	161	22599	43525	284	44130	92685	851.1591512693581	818.6408487306419	9.257369436772462	841.9	834.9	830.3666666666667	1.1486344372403687	-0.8393553902715896	0.694622223964112	0.5450506398379867	0	0	-1
20230707140500000	840.0	847.0	837.0	841.0	249	22848	43587	306	44436	92733	851.0656477098255	820.5343522901744	9.206821142802523	842.2	835.8	831.0333333333333	0.9739155923189006	-0.290263953779332	-0.09050227465622918	0.5343154949130483	1	0	-1
20230707141000000	840.0	847.0	836.0	841.0	122	22970	43600	278	44714	92617	850.6728307797416	822.7271692202585	9.062499042145541	842.3	836.7	831.7333333333333	0.9121840044586116	0.26834462629461003	-0.6739878254706895	0.5146526908768614	0	0	-1
20230707141500000	836.0	844.0	833.0	839.0	538	23508	43902	813	45527	92848	849.8443987450325	824.8556012549675	8.823957288100516	841.6	837.35	832.2666666666667	0.423090594326415	-1.3598056473252091	-1.6095078705798507	0.5469737876186929	2	0	-1
20230707142000000	841.0	844.0	835.0	837.0	149	23657	43864	324	45851	92971	849.1654001294872	827.2345998705129	8.785341326449544	841.3	838.2	832.8666666666667	0.9257845576069704	2.17090826760526	-1.5642484681384978	0.5474888794707375	0	0	-1
20230707142500000	840.0	846.0	832.0	841.0	87	23744	43844	214	46065	93009	848.5510308730501	829.14896912695	8.636099942811121	841.3	838.85	833.4666666666667	0.7565143266749469	0.4212290095559283	-1.6688748076508801	0.5397698783038372	0	0	-1
20230707143000000	832.0	847.0	824.0	838.0	609	24353	43903	642	46707	92836	847.7694867206591	830.430513279341	8.37615663654877	840.4	839.1	833.8	-0.2148956947803222	-3.0838511460465194	-2.7516055316086945	0.5191627946653997	2	0	-1
20230707143500000	837.0	846.0	829.0	834.0	416	24769	43918	755	47462	92742	847.1304947757133	831.7695052242868	8.14834679892526	839.5	839.45	834.2666666666667	0.33544636731635746	1.7185504642160045	-2.725103877295126	0.5258283253031175	0	0	-1
20230707144000000	835.0	844.0	829.0	838.0	102	24871	43891	487	47949	92885	846.6149120597637	832.6850879402363	7.767167365834786	838.6	839.65	834.7333333333333	0.03433255060778405	-0.17060331134543769	-2.891982351467398	0.5147804608930417	1	0	-1
20230707144500000	835.0	847.0	824.0	836.0	309	25180	43934	444	48393	92820	846.682372483828	832.5176275161721	7.3985734360678554	837.7	839.6	835.1666666666666	-0.02252686522703594	0.24053981472499222	-2.909457623692931	0.4923748598539455	0	0	-1
20230707145000000	834.0	839.0	830.0	836.0	253	25433	43980	389	48782	92824	846.8655242565687	832.0344757434314	6.921464199623276	837.0	839.45	835.6	-0.23116496074444884	-0.10232931377542394	-2.9533778794969994	0.49192747771596346	1	4	-1
20230707145500000	834.0	840.0	830.0	834.0	169	25602	43977	317	49099	92972	847.0226938305617	831.5773061694382	6.454972243679028	836.4	839.3	836.0	-0.30983866769659335	0.24545930575979005	-2.877204286676629	0.4601759959714175	2	4	-1
20230707150000000	839.0	848.0	831.0	834.0	731	26333	43782	1200	50299	93173	847.0226938305617	831.5773061694382	5.925556701460396	836.3	839.3	836.5666666666667	0.41065058625353595	2.5278868691480283	-2.0850169709045074	0.4704615743081391	0	4	-1
20230707210500000	834.0	850.0	814.0	830.0	844	844	43856	859	859	93472	846.7055712713948	830.9944287286053	5.390938899878408	836.1	838.85	836.9333333333333	-0.5441229047132108	-1.2770125724829882	-2.1571749901077775	0.49114106603313484	2	4	-1
20230707211000000	837.0	845.0	828.0	835.0	276	1120	43871	547	1406	93635	846.0232971495278	830.9767028504722	4.826892259921375	835.7	838.5	837.3666666666667	-0.07596330038504875	1.2879516712495	-1.7413060242921539	0.5100112591992801	0	0	-1
20230707211500000	833.0	844.0	825.0	835.0	242	1362	43831	782	2188	93739	846.0055712713947	830.2944287286052	4.50690827754706	835.0	838.15	837.5666666666667	-1.013259286730411	-1.1524680857458067	-1.9308302405697013	0.5054421958788831	1	0	-1
20230707212000000	833.0	843.0	827.0	833.0	273	1635	43828	530	2718	93906	845.7967384697156	829.7032615302844	4.152776848755006	835.1	837.75	837.7666666666667	-1.1478263437380913	-0.013964432261106557	-1.9749259345958623	0.5184924623420675	2	0	-1
20230707212500000	834.0	846.0	822.0	834.0	326	1961	43742	613	3331	93848	844.3963784058136	829.9036215941863	3.9610604640676716	834.8	837.15	837.9	-0.9845848189843105	0.6951725400620167	-1.7934217023371937	0.5415010593465676	2	0	-1
20230707213000000	837.0	840.0	830.0	833.0	196	2157	43718	171	3502	93860	843.3299310869714	830.2700689130285	3.7536648758246915	835.0	836.8	838.1	-0.29304693849590113	1.7540888570401083	-1.2206723294194073	0.5139428259987718	0	0	-1
20230707213500000	836.0	844.0	827.0	836.0	175	2332	43698	272	3774	93832	842.0356011214636	830.7643988785363	3.7536648758246915	835.1	836.4	838.1	-0.5594532462194421	0.2778415386415947	-0.9404817084146302	0.49678970287628077	0	0	-1
20230707214000000	835.0	841.0	831.0	835.0	331	2663	43649	416	4190	93872	841.3497618993237	830.8502381006764	3.7901920209345015	835.2	836.1	838.0333333333333	-0.8003112550971523	-0.08229538163076168	-0.8562057456813437	0.5040822946996991	1	0	-1
20230707214500000	835.0	840.0	829.0	834.0	180	2843	43673	395	4585	93963	840.8007575177721	830.8992424822279	3.8252087815205886	835.3	835.85	837.9666666666667	-0.7755567960103328	0.2614118969541564	-0.7695563894626491	0.4764027160032038	0	0	-1
20230707215000000	832.0	842.0	828.0	837.0	174	3017	43698	146	4731	93948	840.2863209157028	830.6136790842972	3.96596632472956	834.6	835.45	837.7333333333333	-1.4456333876522025	-0.9774863750450378	-1.0671137484670203	0.4599296110344902	1	0	-1
20230707215500000	832.0	840.0	828.0	833.0	297	3314	43698	428	5159	93916	840.3047007824216	830.1952992175784	3.9705862987165457	834.4	835.25	837.3666666666667	-1.3516055974910803	0.016176034626608413	-1.2045478278334465	0.4724254801354274	2	0	-1
20230707220000000	833.0	838.0	829.0	833.0	88	3402	43683	207	5366	93809	839.2443145084974	830.4556854915027	3.847076812334269	834.0	834.85	837.0	-1.0397504898200727	0.6910789538946586	-1.104034488815572	0.4837450071585805	2	0	-1
20230707220500000	835.0	838.0	829.0	835.0	85	3487	43681	151	5517	93812	838.3094473981682	830.8905526018318	3.8217215434350464	834.2	834.6	836.8333333333334	-0.47971400126800745	1.301858709020172	-0.7294977421158899	0.4821473008562566	1	0	-1
20230707221000000	835.0	840.0	830.0	835.0	490	3977	43844	342	5859	93886	838.2642566781743	831.2357433218257	3.7548487171774165	834.4	834.75	836.6333333333333	-0.4349931132674581	0.5885646010347196	-0.456450239877778	0.47626312142218585	2	0	-1
20230707221500000	837.0	840.0	834.0	838.0	142	4119	43811	425	6284	93920	838.2642566781743	831.2357433218257	3.32999833166458	834.7	834.75	836.3333333333334	0.2002003005008652	1.3000637721741228	-0.005016842259466636	0.4877033212605772	0	0	-1
20230707222000000	835.0	842.0	831.0	836.0	46	4165	43826	286	6570	93937	838.2642566781743	831.2357433218257	3.01643645530432	834.5	834.75	836.0333333333333	-0.3425675788781212	-0.2695150248952019	0.024030624446423038	0.46351160690545035	2	0	-1
20230707222500000	837.0	839.0	833.0	837.0	124	4289	43865	295	6865	94045	838.4982872693348	831.2017127306652	2.6381811916545836	834.6	834.85	835.8	0.4548588261473593	1.0972517645836781	0.29729859036452333	0.47243735011814375	2	0	-1
20230707223000000	838.0	841.0	834.0	835.0	51	4340	43860	137	7002	94064	838.9216921365501	831.1783078634498	2.4919871588754225	834.9	835.05	835.7	0.9229582069908789	1.0026846470054267	0.5810011471572512	0.4806996191214046	2	0	-1
20230707223500000	840.0	847.0	832.0	838.0	602	4942	43581	398	7400	94069	839.7443145084974	830.9556854915027	2.4919871588754225	835.4	835.35	835.7	1.725530560896007	1.4315957756800082	0.982682851245992	0.49344495257003734	0	0	-1
20230707224000000	839.0	843.0	835.0	841.0	48	4990	43569	281	7681	94053	839.7443145084974	830.9556854915027	2.4404006956964173	836.1	835.35	835.6666666666666	1.365895911770398	0.07495420214910435	1.0521090626196157	0.5051266470763446	0	0	-1
20230707224500000	837.0	841.0	833.0	836.0	22	5012	43574	213	7894	94018	839.9045431090984	831.0954568909016	2.451530134426253	836.6	835.5	835.7	0.5302810606911841	-0.680029099013771	0.779611236397092	0.5168609605568486	1	0	-1
20230707225000000	837.0	840.0	834.0	838.0	73	5085	43564	149	8043	94039	839.9045431090984	831.0954568909016	2.26102238428155	837.0	835.5	835.5666666666667	0.6339315096116258	0.005039313506413343	0.5605805960637518	0.5446250002219296	2	4	-1
20230707225500000	838.0	839.0	834.0	836.0	48	5133	43552	168	8211	94038	840.1260712973975	831.3739287026025	2.1563858652847827	837.3	835.75	835.5	1.1593472394004205	0.5749648212581913	0.5129017538882623	0.5635339840696418	1	4	-1
20230707230000000	838.0	843.0	832.0	837.0	182	5315	43562	390	8601	94075	840.2895221178945	831.7104778821055	2.1	837.6	836.0	835.7	1.0952380952380736	0.2716836077541174	0.4463179676115334	0.5630275824299805	2	4	-1
20230710090500000	840.0	870.0	813.0	840.0	1336	6651	43736	3114	11715	95018	840.8210618222282	831.7789381777717	2.227105745132009	837.9	836.3	835.8	1.8858556712811567	1.0695369040292153	0.6256287678480956	0.595827736723294	1	4	-1
20230710091000000	840.0	851.0	831.0	841.0	184	6835	43753	926	12641	95398	841.2447888378696	831.6552111621305	2.344970978261541	838.4	836.45	835.9666666666667	1.7199928573629684	0.39306488311594384	0.6929651717776857	0.5898968724522227	2	0	-1
20230710091500000	841.0	853.0	832.0	841.0	331	7166	43633	623	13264	95465	841.8807335387362	831.5192664612639	2.5044405008349115	838.8	836.7	836.1666666666666	1.9299054346557927	0.6847090704593	0.8126442308699215	0.5802674930646048	1	0	-1
20230710092000000	841.0	849.0	835.0	839.0	233	7399	43782	532	13796	95402	842.4405882035028	831.5594117964972	2.6153393661244038	839.1	837.0	836.4	1.7588539596743158	0.32454311529158614	0.8293693640101769	0.6021255021954105	0	0	-1
20230710092500000	838.0	849.0	832.0	843.0	297	7696	43850	1139	14935	95258	842.5268020235219	831.7731979764781	2.591438896743574	838.9	837.15	836.5333333333333	0.5659661389314344	-1.038851385561633	0.395891929258513	0.6035558653982113	0	0	-1
20230710093000000	834.0	843.0	828.0	838.0	203	7899	43847	1204	16139	95178	842.3047007824216	832.1952992175784	2.5882211823738888	838.4	837.25	836.3666666666667	-0.914398924938862	-1.777897354697202	-0.4255777913180332	0.5845601798595076	2	0	-1
20230710093500000	835.0	844.0	825.0	834.0	393	8292	43895	995	17134	95363	841.9782092568997	832.8217907431002	2.5638512697372544	838.2	837.4	836.4	-0.5460535158669522	0.18008332112439993	-0.8080241462687607	0.5795209319646052	2	0	-1
20230710094000000	836.0	852.0	813.0	835.0	1732	10024	44423	1951	19085	95969	841.7201318924142	833.3798681075857	2.5623340054636823	838.1	837.55	836.3666666666667	-0.14309870059282997	0.5904623732194927	-0.8934090384540514	0.5786370758159289	2	0	-1
20230710094500000	840.0	843.0	827.0	833.0	407	10431	44602	972	20057	96210	841.9279534881146	833.6720465118854	2.5638512697372544	838.3	837.8	836.6	1.3261299671054678	1.9742631842868756	-0.403183305080709	0.5790340785688826	0	0	-1
20230710095000000	836.0	844.0	832.0	839.0	263	10694	44643	636	20693	96294	841.8637264480617	833.8362735519383	2.4785748593361734	838.1	837.85	836.7	-0.28242035836170937	-1.1416929869737156	-0.5980381040659881	0.5936517971696142	0	0	-1
20230710095500000	835.0	841.0	828.0	836.0	380	11074	44785	399	21092	96371	841.9392720131085	833.5607279868915	2.448582356294261	837.6	837.75	836.7333333333333	-0.7078926011525354	-0.5294318654616912	-0.8278044670200757	0.6058456550731257	0	0	-1
20230710100000000	832.0	837.0	825.0	834.0	449	11523	44995	342	21434	96469	842.3497368348211	832.850263165179	2.590795673576406	836.8	837.6	836.5666666666667	-1.762650259625749	-1.27426764767595	-1.3207919092983293	0.6114754873614107	1	0	-1
20230710100500000	832.0	842.0	824.0	831.0	267	11790	45014	425	21859	96660	842.6894756296641	832.0105243703359	2.716411030917245	835.9	837.35	836.4333333333333	-1.6320554153530606	-0.16717629221177205	-1.567001675766552	0.6004505169636449	0	0	-1
20230710101000000	831.0	836.0	826.0	833.0	72	11862	45018	190	22049	96660	843.0	831.0	2.87691964897643	834.9	837.0	836.3	-1.8422481844029341	-0.37079623340805906	-1.7696930704234557	0.6345655212482784	2	0	-1
20230710101500000	833.0	836.0	827.0	831.0	135	11997	45029	372	22421	96691	842.7253600716458	830.5746399283541	2.9289740334951566	834.4	836.65	836.2333333333333	-1.1039132803355716	0.8672109338783974	-1.5475431061654035	0.6314158842584814	0	0	-1
20230710103500000	830.0	839.0	823.0	831.0	721	12718	45032	916	23337	96911	842.8211781428876	829.5788218571125	3.0450323844291414	834.0	836.2	836.1666666666666	-2.0251563491409983	-1.00905970956202	-1.7054057394156574	0.6063892956470738	2	0	-1
20230710104000000	831.0	837.0	822.0	830.0	245	12963	44944	695	24032	96857	842.8828361000558	828.9171638999442	3.095516470998373	833.6	835.9	836.1333333333333	-1.6583123951776975	0.29667545489350144	-1.5787492218414223	0.5850962577250235	0	0	-1
20230710104500000	830.0	836.0	823.0	829.0	388	13351	44928	306	24338	96854	842.9655242566314	828.1344757433685	3.2401988965014	833.0	835.55	836.0333333333333	-1.862025612022702	-0.2861209398932119	-1.5320735175159341	0.5895206065273633	0	0	-1
20230710105000000	828.0	836.0	823.0	830.0	224	13575	44915	477	24815	96858	843.0618661996073	827.0381338003926	3.54400902933387	831.8	835.05	835.8	-2.2008973271340784	-0.8453182191707033	-1.6621184807339713	0.574461118303711	0	0	-1
20230710105500000	825.0	834.0	819.0	830.0	354	13929	44959	1508	26323	96712	843.3977775033595	825.4022224966404	4.039251855920297	830.7	834.4	835.4666666666667	-2.591238932359663	-1.4098336232947262	-2.0199583868983835	0.5641451142537872	2	0	-1
20230710110000000	827.0	834.0	817.0	823.0	146	14075	44960	209	26532	96686	842.9124232602618	824.5875767397382	4.302970550161314	829.9	833.75	835.1333333333333	-1.8901670923656253	0.5939654854903997	-1.8590366577198503	0.5880600897542712	1	0	-1
20230710110500000	827.0	832.0	819.0	827.0	549	14624	44740	374	26906	96614	842.2411159056243	823.9588840943758	4.544104850120526	829.4	833.1	834.8666666666667	-1.7311807113029143	0.1640046203291197	-1.6324345047479545	0.5837605303383226	0	0	-1
20230710111000000	826.0	834.0	819.0	825.0	210	14834	44732	595	27501	96853	841.2331300789577	823.4668699210423	4.79409358829522	828.8	832.35	834.5	-1.7730150326545044	-0.3538089760708671	-1.5004586782936347	0.571788695780059	2	0	-1
20230710111500000	828.0	832.0	821.0	828.0	80	14914	44751	399	27900	96811	839.8264998615377	823.5735001384624	4.885920816204681	828.5	831.7	834.1666666666666	-1.2621298827058793	0.8199728827676876	-1.0483853546929032	0.5707370706714866	0	0	-1
20230710112000000	827.0	834.0	823.0	828.0	88	15002	44751	287	28187	96761	838.9800702423449	823.319929757655	4.925669723217568	827.9	831.15	833.7333333333333	-1.3669883917704029	-0.20957835653505438	-0.7998960537635131	0.5438678110496133	2	0	-1
20230710112500000	829.0	835.0	820.0	827.0	539	15541	44423	554	28741	96602	838.6691698398436	823.1308301601564	4.896257073860944	827.8	830.9	833.4	-0.8986456253471096	0.8595976090414728	-0.3073063832173277	0.5289118190357786	2	0	-1
20230710113000000	831.0	840.0	822.0	827.0	354	15895	44353	502	29243	96528	838.2392307299476	823.1607692700525	4.867579823005816	827.8	830.7	833.2	-0.4519699891930087	1.0984354023754614	0.31315872416223733	0.5414251697467939	2	0	-1
20230710133500000	836.0	845.0	828.0	832.0	322	16217	44301	589	29832	96336	838.2392307299476	823.1607692700525	4.844813951249543	828.4	830.7	833.1666666666666	0.5848177787307222	2.457313021746534	1.3634401003938637	0.5193989678541133	0	0	-1
20230710134000000	835.0	843.0	830.0	836.0	150	16367	44300	471	30303	96131	837.0066759870602	823.8933240129398	4.7744691386117	829.1	830.45	833.0666666666667	0.40493158028778187	0.20625221722969397	1.8591449788955954	0.4852313143886933	2	0	-1
20230710134500000	838.0	839.0	828.0	832.0	122	16489	44301	374	30677	96095	837.4919017567529	823.608098243247	4.7744691386117	830.4	830.55	833.0666666666667	1.033273687630909	1.455659539632607	2.4875703281464334	0.45888239349041005	0	0	-1
20230710135000000	834.0	842.0	830.0	836.0	216	16705	44360	244	30921	96045	837.3264192663572	823.6735807336428	4.602414825091521	831.1	830.5	832.8666666666667	0.24624754099839077	-1.267986568963918	2.267122227469237	0.48058705864239865	1	0	-1
20230710135500000	834.0	840.0	829.0	836.0	102	16807	44352	184	31105	95970	837.5685005560778	823.6314994439223	4.41462216830488	831.8	830.6	832.6666666666666	0.3020266021645387	-0.145608169432834	2.031547031286375	0.4756220301322345	0	0	-1
20230710140000000	833.0	836.0	831.0	833.0	32	16839	44342	110	31215	95925	837.6721079456282	823.6278920543717	4.13602063179896	832.5	830.65	832.4	0.14506697461493392	-0.34610323810482835	1.666574070617516	0.4787322645035021	2	0	-1
20230710140500000	835.0	841.0	829.0	834.0	71	16910	44357	442	31657	95914	838.1239260375456	823.5760739624544	3.8505410875183075	833.2	830.85	832.2	0.727170529117654	0.892542694154812	1.6187371103152544	0.4835906724889573	0	0	-1
20230710141000000	834.0	838.0	831.0	836.0	68	16978	44368	203	31860	95886	838.2457470689119	823.5542529310881	3.714236873915765	833.9	830.9	832.0666666666667	0.5205196649978459	-0.1237494768833698	1.3855871312804149	0.48854833104274425	0	0	-1
20230710141500000	832.0	840.0	828.0	832.0	203	17181	44352	262	32122	95767	838.3484692283496	823.6515307716504	3.696845502136472	834.2	831.0	832.0	0.0	-0.7715589845731916	0.9177152913498843	0.4636597134866208	2	0	-1
20230710142000000	834.0	837.0	832.0	834.0	59	17240	44349	179	32301	95705	838.6139131827723	823.6860868172276	3.6740834079929234	834.5	831.15	831.9666666666667	0.5534260133860356	0.7954318594845529	0.8357006012292552	0.45547795078043507	2	0	-1
20230710142500000	836.0	838.0	831.0	834.0	119	17359	44312	587	32888	95683	839.1823993688918	823.7176006311083	3.6740834079929234	834.5	831.45	831.9666666666667	1.0977794691755869	1.1360295502285673	0.9979283160961037	0.44021807854945394	0	0	-1
20230710143000000	835.0	836.0	831.0	832.0	135	17494	44252	153	33041	95647	839.5097341069851	824.0902658930148	3.4097898273451794	834.5	831.8	831.8	0.9384742644069433	-0.06383547263902874	0.9195577295371307	0.4260872208309718	1	0	-1
20230710143500000	835.0	844.0	826.0	833.0	226	17720	44079	459	33500	95714	839.4582120672849	825.141787932715	3.3732608687868915	834.2	832.3	831.7666666666667	0.958518614214422	0.11067821892288661	0.8200325724146087	0.4146806437581503	1	0	-1
20230710144000000	835.0	840.0	831.0	835.0	190	17910	44127	221	33721	95754	839.5146900149563	825.8853099850438	3.3732608687868915	834.3	832.7	831.7666666666667	0.958518614214422	0.14635110882163452	0.7105963944629405	0.42283432994896414	0	0	-1
20230710144500000	833.0	843.0	826.0	835.0	158	18068	44121	256	33977	95885	839.2928530890283	826.7071469109717	3.3803352890899254	834.2	833.0	831.8	0.35499437108296933	-0.7062047845571873	0.3437947591584305	0.4104794498620969	1	0	-1
20230710145000000	833.0	840.0	827.0	834.0	153	18221	44152	366	34343	95933	838.7638710734609	827.9361289265391	3.3870669054835965	834.2	833.35	831.8333333333334	0.34444748191357477	-0.04091469048414166	0.0893968613423678	0.4186705308180775	2	4	-1
20230710145500000	836.0	841.0	830.0	835.0	88	18309	44144	155	34498	95972	838.6845719165996	828.8154280834004	3.4641016151377544	834.3	833.75	832.0	1.1547005383792517	1.3848511906041914	0.30148963471899903	0.4639204809507843	0	4	-1
20230710150000000	835.0	841.0	830.0	835.0	80	18389	44108	728	35226	95923	838.0113469152808	830.2886530847192	3.5017455964450392	834.4	834.15	832.0666666666667	0.8376774532996317	-0.012973062348527289	0.28362300510863014	0.45012675516798895	0	4	-1
20230710210500000	823.0	845.0	802.0	824.0	759	759	43887	1912	1912	95879	839.6903767001684	828.0096232998317	3.8477987935383986	833.5	833.85	831.8333333333334	-2.295684833668323	-5.102784454430193	-1.2820761682999686	0.38720883782270854	0	4	-1
20230710211000000	820.0	835.0	811.0	821.0	352	1111	43875	1643	3555	95545	841.6450584180457	824.9549415819542	4.394946593026536	832.1	833.3	831.4666666666667	-2.6090571122891144	-2.3831559515645857	-2.584210190251862	0.39786646117509006	2	1	-1
20230710211500000	823.0	826.0	816.0	822.0	267	1378	43926	720	4275	95462	842.0153617121797	823.2846382878203	4.645308266292873	830.8	832.65	831.2333333333333	-1.7723976238726245	0.7463579600721649	-2.8811847591296496	0.36451708069642524	0	0	-1
20230710212000000	820.0	829.0	813.0	824.0	244	1622	43950	349	4624	95453	842.6870292481234	821.1129707518766	5.036422892843248	829.3	831.9	830.9666666666667	-2.177471372042709	-1.1668361408519548	-3.291822129653709	0.37562551266042243	1	0	-1
20230710212500000	820.0	826.0	814.0	821.0	688	2310	44082	621	5245	95211	842.5758369027902	819.4241630972098	5.306599664568639	827.8	831.0	830.8	-2.0352015758998965	-0.2967296434982377	-3.3617661357727266	0.3719502565176441	2	0	-1
20230710213000000	821.0	829.0	813.0	819.0	286	2596	44015	527	5772	95174	842.6182517091792	818.0817482908209	5.553377350765928	826.4	830.35	830.6	-1.7286777745574917	0.31613174960450513	-3.0792060881525796	0.39215825172021423	0	0	-1
20230710213500000	819.0	829.0	814.0	822.0	438	3034	43883	636	6408	95134	842.6904545375579	816.5095454624421	5.90103569064128	825.0	829.6	830.3333333333334	-1.9205668169923829	-0.8430370573177353	-2.9664034425477745	0.392424598570799	2	0	-1
20230710214000000	820.0	825.0	816.0	820.0	311	3345	43890	363	6771	95068	842.5804805491236	815.3195194508764	6.14129917489415	823.7	828.95	830.1333333333333	-1.6500308883759895	0.19319105485370214	-2.5762477330742293	0.40985576569605486	0	0	-1
20230710214500000	817.0	824.0	811.0	822.0	296	3641	43873	570	7341	95085	842.3255034937652	813.7744965062348	6.571064517175957	821.8	828.05	829.7666666666667	-1.9428612568475245	-1.3099489302792446	-2.5373746238494164	0.4517429857778082	1	0	-1
20230710215000000	817.0	822.0	814.0	818.0	448	4089	43636	702	8043	95035	841.9729482500874	812.4270517499127	6.945902069245977	820.0	827.2	829.4333333333333	-1.7900242775353439	-0.35459938756835985	-2.3320272625237664	0.46187070390875584	0	0	-1
20230710215500000	816.0	823.0	812.0	817.0	187	4276	43658	498	8541	95051	841.7674981698436	811.0325018301563	7.3530039213009175	819.3	826.4	829.0	-1.7679849132597767	-0.587980744124989	-2.155421876556323	0.48088257894421094	2	0	-1
20230710220000000	817.0	822.0	811.0	816.0	149	4425	43634	279	8820	95021	841.0222331937117	810.0777668062882	7.64954610127657	819.0	825.55	828.5333333333333	-1.5077147298201914	0.21809361945120231	-1.745906060396348	0.4956141948948996	2	0	-1
20230710220500000	820.0	824.0	813.0	818.0	104	4529	43661	205	9025	94928	839.6211129375009	809.8788870624991	7.6681158050723255	818.7	824.75	828.0	-1.0432810619146022	1.258998534209757	-0.9526240650274147	0.49979859883164657	0	3	-1
20230710221000000	816.0	822.0	810.0	818.0	139	4668	43665	165	9190	94916	838.354724318939	809.2452756810609	7.846372127012302	818.3	823.8	827.3666666666667	-1.4486525087862243	-1.5203680351118645	-0.8516660879140927	0.4785068856143291	2	0	-1
20230710221500000	818.0	821.0	811.0	817.0	119	4787	43706	355	9545	95008	836.7554337128315	809.1445662871686	7.76380490910653	818.1	822.95	826.7	-1.1205845718502545	0.4562484220838035	-0.4221826937277191	0.5014964183873217	0	0	-1
20230710222000000	816.0	821.0	809.0	816.0	201	4988	43763	276	9821	95062	834.9460418661494	809.0539581338506	7.871255723622926	817.6	822.0	826.1	-1.283149773636279	-0.8420284114674184	-0.31887923172620436	0.5212042504398374	1	0	-1
20230710222500000	816.0	820.0	813.0	816.0	105	5093	43798	100	9921	95074	833.3036002896246	808.9963997103754	7.932002689527196	817.3	821.15	825.5	-1.1976798762994705	-0.2667000304637662	-0.16943692629209917	0.5344173725758584	0	0	-1
20230710223000000	815.0	819.0	812.0	817.0	281	5374	43915	255	10176	95179	831.3832834330302	809.1167165669698	8.02226069550639	816.8	820.25	824.9	-1.2340661037786256	-0.5790810663608283	-0.12615884549279777	0.5058425637072825	0	0	-1
20230710223500000	814.0	819.0	811.0	814.0	149	5523	44005	424	10600	95299	827.9426105338813	810.3573894661187	8.026622369755952	816.5	819.15	824.2	-1.2707711326290008	-0.653392603865302	-0.15140361440030858	0.5078262315589829	0	0	-1
20230710224000000	812.0	816.0	810.0	815.0	89	5612	44012	448	11048	95319	823.6568542494924	812.3431457505076	8.102400193084078	816.0	818.0	823.4666666666667	-1.4152185023462847	-1.110195334978365	-0.3455640456178557	0.4829014853749657	2	0	-1
20230710224500000	813.0	818.0	807.0	812.0	100	5712	44020	242	11290	95274	823.0677643628301	811.9322356371699	8.15304987242334	815.7	817.5	822.8333333333334	-1.2060926263426128	0.0720422639265386	-0.2517257424817734	0.4920711470338863	0	0	-1
20230710225000000	811.0	816.0	807.0	813.0	218	5930	44086	326	11616	95347	823.1647362985328	810.9352637014671	8.148346798925262	815.1	817.05	822.0666666666667	-1.3581487066954947	-0.9687632985260933	-0.3646268147077345	0.5031759297625217	0	4	-1
20230710225500000	810.0	814.0	808.0	812.0	253	6183	44026	515	12131	95487	822.6096698785085	810.1903301214915	8.001666493091715	814.1	816.4	821.2	-1.399708424447536	-0.7718928256805593	-0.47272327837808525	0.5085902663429152	2	4	-1
20230710230000000	812.0	815.0	804.0	810.0	157	6340	44031	449	12580	95574	822.2609903370143	809.7390096629857	7.740298587407479	813.7	816.0	820.4333333333333	-1.0895359188149776	0.5556049171620907	-0.18815829491057112	0.509772920691555	0	4	-1
20230711090500000	811.0	820.0	800.0	815.0	544	6884	44123	1328	13908	95521	821.8895583442704	809.2104416557295	7.427351853490957	813.0	815.55	819.6333333333333	-1.1623703176624844	-0.44563058590955096	-0.054875222956068725	0.49768810885289794	2	4	-1
20230711091000000	815.0	825.0	802.0	814.0	267	7151	44242	1893	15801	95432	821.0766628527989	809.4233371472011	6.896778636113789	812.9	815.25	818.9666666666667	-0.5751477430196081	1.4967653762329507	0.6149020711043729	0.5192197421127317	0	0	-1
20230711091500000	810.0	820.0	807.0	816.0	123	7274	44283	634	16435	95583	820.7866518188647	808.8133481811352	6.5645512667152905	812.3	814.8	818.2	-1.249133362942428	-1.9497873665900578	0.43571327778106017	0.5418461757282863	2	0	-1
20230711092000000	811.0	816.0	806.0	810.0	136	7410	44348	357	16792	95655	820.0517541160806	808.6482458839195	6.081301030389979	811.9	814.35	817.4666666666667	-1.0633689459460955	-0.12124016074087422	0.4986212502248577	0.5820220266180386	0	0	-1
20230711092500000	810.0	817.0	804.0	811.0	273	7683	44557	466	17258	95624	819.8651513194382	808.1348486805618	5.161395160225576	811.5	814.0	816.6	-1.2787240261820165	-0.5957077526759388	0.4535659351437218	0.589478491940818	1	0	-1
20230711093000000	810.0	816.0	806.0	810.0	362	8045	44584	228	17486	95657	819.5922218067029	807.707778193297	4.01400326634424	811.3	813.65	815.7666666666667	-1.4366372631078232	-0.27173258651542437	0.4698047531254188	0.5825536874257499	1	0	-1
20230711093500000	810.0	821.0	800.0	809.0	453	8498	44785	588	18074	95761	819.3923505359899	807.3076494640102	3.910100879630715	811.0	813.35	815.3333333333334	-1.3639886789409565	-0.20438387854877413	0.5225395049256152	0.564511096678835	0	0	-1
20230711094000000	809.0	815.0	803.0	810.0	1314	9812	45769	413	18487	95893	819.0319404797558	806.8680595202443	3.970586298716546	810.8	812.95	814.9666666666667	-1.502716782303753	-0.6223649055125285	0.46655845882552427	0.5978031022089679	0	0	-1
20230711094500000	808.0	814.0	802.0	809.0	343	10155	45950	241	18728	95913	817.8735857918364	806.8264142081637	3.870687564531943	810.6	812.35	814.4666666666667	-1.6706764777199652	-0.7186288137616723	0.34430769298119834	0.6191029641689256	2	0	-1
20230711095000000	810.0	814.0	805.0	809.0	343	10498	45993	105	18833	95931	817.3969617541475	806.7030382458524	3.80992854992788	810.4	812.05	814.1333333333333	-1.0848847371196941	0.5479314749504952	0.5690501721762828	0.6277525610710364	2	0	-1
20230711095500000	811.0	813.0	805.0	809.0	231	10729	46045	165	18998	95881	816.3086874486444	807.0913125513557	3.6885709367661015	810.4	811.7	813.8333333333334	-0.768138496427414	0.39799141751651923	0.8705676134159974	0.5950964577775759	2	0	-1
20230711100000000	814.0	816.0	807.0	811.0	357	11086	46078	321	19319	95818	815.90813184566	807.29186815434	3.4409301068170506	810.3	811.6	813.6	0.11624763874381268	1.2401578400147435	1.4576865328272621	0.5882332922243162	0	0	-1
20230711100500000	813.0	820.0	809.0	814.0	246	11332	46164	186	19505	95822	815.32169213649	807.5783078635101	3.2924155266308652	810.6	811.45	813.4	-0.12149134784615051	-0.28457805028883076	1.6791735083348964	0.588873399680301	2	0	-1
20230711101000000	816.0	820.0	812.0	813.0	328	11660	46222	247	19752	95840	815.5743097575041	807.4256902424959	3.0976693747970523	811.1	811.5	813.2666666666667	0.8823838191293176	1.117009806393478	2.16659288361139	0.6120988819177474	0	0	-1
20230711101500000	813.0	819.0	809.0	815.0	267	11927	46245	279	20031	95864	815.4236632972659	807.4763367027342	3.0191978331264675	811.4	811.45	813.1333333333333	-0.044161840562549425	-1.1553955251334096	2.024392136562848	0.6234872486875909	2	0	-1
20230711103500000	816.0	824.0	807.0	812.0	474	12401	46333	876	20907	96080	816.0895945761329	807.2104054238671	2.981610303175114	812.0	811.65	813.1	0.9726287828130221	0.9359822526441873	2.256210060190755	0.6045508628732312	2	0	-1
20230711104000000	817.0	823.0	812.0	817.0	280	12681	46383	297	21204	96023	816.8409918854021	806.8590081145979	3.0191978331264675	812.7	811.85	813.1333333333333	1.2806933763140085	0.5348985771822193	2.4498903417714515	0.5979648153027699	0	0	-1
20230711104500000	816.0	824.0	811.0	818.0	343	13024	46416	372	21576	95972	817.3877216265574	806.8122783734426	2.981610303175114	813.4	812.1	813.1	0.9726287828130221	-0.40306984686434094	2.3486592003574214	0.5805319524106871	0	0	-1
20230711105000000	812.0	822.0	806.0	816.0	236	13260	46406	566	22142	96200	817.3999999999588	807.0000000000413	2.6967058093574505	813.8	812.2	812.8333333333334	-0.30901900030835444	-1.903374836796224	1.679630940985715	0.555790939928149	0	0	-1
20230711105500000	809.0	817.0	803.0	811.0	264	13524	46383	1225	23367	96374	817.4342362504094	806.6657637495905	2.715388247255506	813.7	812.05	812.6	-1.3257772635786467	-1.8207722576607548	0.8135971271396061	0.5527216802061706	0	0	-1
20230711110000000	807.0	813.0	802.0	810.0	247	13771	46419	856	24223	96537	817.6560313467947	806.0439686532053	2.704112094980942	813.3	811.85	812.2333333333333	-1.9353241099164684	-1.3997381423788418	-0.004736059597093778	0.5617630774171004	0	0	-1
20230711110500000	806.0	818.0	796.0	807.0	259	14030	46437	782	25005	96684	817.5449165983146	805.2550834016854	2.8325489110222497	812.5	811.4	811.9	-2.0829296105148996	-0.898977051259696	-0.6226269118234824	0.5663878987686791	0	0	-1
20230711111000000	805.0	815.0	798.0	808.0	197	14227	46475	2100	27105	96431	817.8812703110227	804.4187296889772	2.985892756874492	811.7	811.15	811.5333333333333	-2.188066975376612	-0.8042507199150193	-1.081074439559218	0.5635081278966079	0	0	-1
20230711111500000	803.0	809.0	798.0	806.0	413	14640	46680	663	27768	96375	818.3624897372796	803.1375102627204	3.2836294282732674	810.4	810.75	811.1333333333333	-2.476933987526823	-1.2259134673085335	-1.5407247434204643	0.6148173212303046	1	0	-1
20230711112000000	803.0	810.0	797.0	804.0	183	14823	46778	521	28289	96372	818.728265125483	802.071734874517	3.5466729323252926	809.4	810.4	810.7666666666667	-2.1898457554062136	-0.4683525195690887	-1.7182510198331586	0.6436075778861773	2	0	-1
20230711112500000	807.0	812.0	799.0	803.0	356	15179	46870	360	28649	96474	818.708723307912	801.791276692088	3.6018513757973594	808.5	810.25	810.6	-0.9994859932839603	1.4170575344929857	-1.1951836469773047	0.6335079282809339	1	0	-1
20230711113000000	807.0	811.0	804.0	807.0	161	15340	46850	172	28821	96501	818.6767126569599	801.5232873430401	3.629508690350986	807.5	810.1	810.4	-0.9367659069225662	0.07986563916781962	-0.768235044093168	0.6353603451817182	0	0	-1
20230711133500000	805.0	820.0	791.0	809.0	469	15809	46987	755	29576	96695	818.7521183905249	801.0478816094751	3.75410886008029	806.4	809.9	810.2	-1.3851489644572619	-1.0002377803321274	-0.6774328736824984	0.6581541248478231	2	0	-1
20230711134000000	808.0	814.0	797.0	804.0	189	15998	47026	279	29855	96664	818.7521183905249	801.0478816094751	3.774770044504551	806.0	809.9	810.1333333333333	-0.5651558394766619	0.8067600256519736	-0.16236012845545655	0.6385438003999349	0	0	-1
20230711134500000	806.0	812.0	799.0	805.0	249	16247	47128	333	30188	96747	818.7133234713816	800.6866765286185	3.8291281282065013	805.7	809.7	809.9333333333333	-1.027213820388817	-0.8427756584508842	-0.046170359751759094	0.6209568101214402	2	0	-1
20230711135000000	808.0	817.0	796.0	806.0	86	16333	47128	271	30459	96748	818.5716406490502	800.5283593509497	3.839126057957577	805.8	809.55	809.8333333333334	-0.47753923826838557	0.44156704385258094	0.32456297410852386	0.6301552144636978	0	0	-1
20230711135500000	807.0	814.0	801.0	808.0	268	16601	47177	318	30777	96784	818.0453377549584	800.3546622450417	3.7477400597634243	805.9	809.2	809.5666666666667	-0.6848571741202191	-0.5058441824146668	0.45175909820672455	0.6306836636051831	2	0	-1
20230711140000000	809.0	811.0	804.0	807.0	101	16702	47209	283	31060	96779	817.6717933554822	800.3282066445178	3.7481847458321598	806.3	809.0	809.5333333333333	-0.14229110075920073	0.5214109376315401	0.8015193229963682	0.6279705328848126	0	0	-1
20230711140500000	808.0	812.0	804.0	810.0	88	16790	47208	260	31320	96816	816.6597766718128	800.5402233281873	3.7477400597634243	806.8	808.6	809.4333333333333	-0.38245270762555483	-0.47703774716255837	0.8877105967258876	0.6561612035290312	0	0	-1
20230711141000000	807.0	811.0	803.0	808.0	28	16818	47218	225	31545	96862	816.1255990186198	800.4744009813801	3.7712361663282534	807.2	808.3	809.3333333333334	-0.6187184335382392	-0.6882070277471827	0.8021603996297006	0.6384882678152412	1	0	-1
20230711141500000	807.0	814.0	802.0	808.0	96	16914	47215	271	31816	96956	814.8435684739397	800.8564315260603	3.7919505388241674	807.2	807.85	809.2333333333333	-0.588966894601393	-0.3336535939128028	0.7392576946293588	0.6172746574995168	1	0	-1
20230711142000000	807.0	813.0	801.0	808.0	90	17004	47212	274	32090	96898	812.9455339333786	801.7544660666215	3.80992854992788	807.2	807.35	809.1333333333333	-0.5599405094811315	-0.26326709749252464	0.6921625448768451	0.6019431927616335	0	0	-1
20230711142500000	806.0	812.0	803.0	806.0	90	17094	47171	195	32285	96860	810.8135842365166	802.8864157634835	3.8512624192882816	807.3	806.85	809.0333333333333	-0.7876205262309461	-0.6587246499243734	0.5282311643409563	0.6411369090760806	1	0	-1
20230711143000000	806.0	814.0	800.0	807.0	105	17199	47160	201	32486	96831	809.7421779398936	803.3578220601063	3.8857288748558996	807.1	806.55	808.9666666666667	-0.7634775256358344	-0.3407564090366081	0.4260940355211327	0.6309072162205358	0	0	-1
20230711143500000	805.0	814.0	796.0	805.0	213	17412	47195	591	33077	96960	809.4012292604876	803.2987707395124	3.9446165846632044	807.0	806.35	808.8	-0.9633382404704366	-0.6870636503792911	0.23943605957092284	0.6224507865697995	0	0	-1
20230711144000000	803.0	806.0	795.0	801.0	215	17627	47284	912	33989	97249	809.5130343441683	802.7869656558316	4.055722979801369	806.5	806.15	808.5333333333333	-1.3643272385443594	-1.178199590939168	-0.11859407986018766	0.633182666097024	2	0	-1
20230711144500000	804.0	808.0	798.0	803.0	30	17657	47292	296	34285	97349	809.5414180500778	802.5585819499221	4.003331945600648	806.2	806.05	808.2	-1.049126092233126	-0.07331969686650883	-0.18209215253147537	0.6192627995545101	0	0	-1
20230711145000000	800.0	806.0	795.0	803.0	51	17708	47300	310	34595	97491	810.1634848459119	801.436515154088	4.160795864041185	805.3	805.8	807.7666666666667	-1.8666300680089734	-1.8881754710807612	-0.6954161860234795	0.6165455836050495	2	4	-1
20230711145500000	802.0	806.0	793.0	800.0	222	17930	47416	369	34964	97568	810.2610974274663	801.2389025725337	3.992910383834495	804.7	805.75	807.3	-1.3273526051216376	0.1562984740334932	-0.6963761528077623	0.6573513125300784	0	4	-1
20230711150000000	798.0	806.0	797.0	803.0	249	18179	47263	354	35318	97570	811.0317266743841	799.9682733256159	4.182503237695499	803.8	805.5	806.8	-2.1040031531090055	-1.8685027212150644	-1.14037070589817	0.666265980515679	0	4	-1
20230711210500000	793.0	837.0	769.0	811.0	1041	1041	47510	3828	3828	96246	812.5097341069851	797.0902658930148	4.520201568760206	802.4	804.8	806.0333333333333	-2.8833522432735372	-2.731722986472279	-1.9638120185990449	0.6615918926444886	2	4	-1
20230711211000000	794.0	815.0	775.0	792.0	1437	2478	47361	1789	5617	96618	813.100418984625	795.199581015375	4.545571715661543	801.1	804.15	805.2666666666667	-2.4786027746186265	-0.5112845896905174	-2.211629168817166	0.6631084390718364	0	0	-1
20230711211500000	793.0	800.0	786.0	793.0	398	2876	47409	1206	6823	96816	813.7180873324402	793.3819126675597	4.6097722286464435	799.8	803.55	804.5	-2.494700264914546	-0.8763855975075291	-2.33589517010733	0.7133107940149921	0	0	-1
20230711212000000	790.0	800.0	785.0	792.0	252	3128	47421	1105	7928	97216	814.1786599394791	791.1213400605209	5.083852432511742	798.2	802.65	803.7666666666667	-2.7079201942659563	-1.7806832943117343	-2.6261541579179397	0.7059554359254483	1	0	-1
20230711212500000	790.0	800.0	781.0	790.0	594	3722	47529	1205	9133	97724	814.5034580253728	789.1965419746273	5.554177606890951	796.7	801.85	803.1333333333333	-2.364586490183367	-0.7707806139295696	-2.61634694440607	0.6974741043010685	1	0	-1
20230711213000000	790.0	801.0	780.0	790.0	638	4360	47619	1522	10655	98013	814.2687837282414	787.6312162717587	5.981545693956445	795.4	800.95	802.5666666666667	-2.100906238894683	-0.5702931708133256	-2.413014982158403	0.7226230178159382	1	0	-1
20230711213500000	790.0	795.0	783.0	790.0	273	4633	47691	607	11262	97980	813.9260623461689	786.2739376538311	6.3533892967105015	794.0	800.1	802.0333333333333	-1.894002204392484	-0.5304920933153494	-2.0935447016276276	0.7170424556190538	0	0	-1
20230711214000000	787.0	794.0	785.0	790.0	224	4857	47703	609	11871	97941	813.3108350559921	784.6891649440079	6.873540249067838	792.7	799.0	801.4333333333333	-2.0998397929350414	-1.7508830877222155	-2.096162701028721	0.7191667163667764	2	0	-1
20230711214500000	790.0	795.0	784.0	789.0	449	5306	47797	570	12441	98015	812.297182819139	783.902817180861	7.164728420068226	791.5	798.1	801.0	-1.535298947157477	0.4245606279194659	-1.5299326138448048	0.7409976996180903	0	0	-1
20230711215000000	789.0	797.0	782.0	790.0	242	5548	47745	421	12862	98135	811.3081536708236	783.0918463291765	7.468749709437466	790.6	797.2	800.5333333333333	-1.5442120544968663	-0.7424229661120042	-1.1438965691148262	0.7352647269593263	2	0	-1
20230711215500000	790.0	795.0	785.0	789.0	83	5631	47758	183	13045	98076	810.0361243600976	782.6638756399025	7.600365488287755	790.3	796.35	799.9666666666667	-1.3113404456700717	-0.1681884804414325	-0.6331614735479612	0.7472116457474699	2	0	-1
20230711220000000	793.0	797.0	783.0	790.0	333	5964	47789	492	13537	98192	808.4917288555766	782.8082711444233	7.583974331883427	790.2	795.65	799.5	-0.8570704113110797	0.7776267180580758	0.18567275026368613	0.7452883843498629	1	0	-1
20230711220500000	793.0	798.0	788.0	793.0	387	6351	47947	544	14081	98404	806.9666202413291	783.0333797586709	7.599780698590366	790.2	795.0	799.1	-0.8026547399099914	-0.22403384363168732	0.7713637256377375	0.7716658354056306	2	0	-1
20230711221000000	796.0	801.0	789.0	792.0	124	6475	47945	307	14388	98431	805.37198233995	783.62801766005	7.434827951383048	790.8	794.5	798.7	-0.3631556799505742	0.8054073173221186	1.5613700343402321	0.7872359177050777	1	0	-1
20230711221500000	796.0	800.0	791.0	796.0	80	6555	47970	135	14523	98436	803.8372365864955	784.2627634135044	7.323402366538535	791.4	794.05	798.3666666666667	-0.3231649099986975	-0.1796516888748832	2.051559133441205	0.7747170757476153	0	0	-1
20230711222000000	794.0	799.0	791.0	796.0	95	6650	47961	253	14776	98420	802.485943956581	784.7140560434191	7.138393843622434	791.8	793.6	797.9	-0.5463413879137959	-1.194068704615903	2.068185520046902	0.8112203426444476	2	0	-1
20230711222500000	795.0	797.0	790.0	794.0	188	6838	48018	98	14874	98393	800.6938716850268	785.6061283149731	6.951019109933929	792.3	793.15	797.5	-0.35965949171786454	-0.19307137946022537	2.1653125648009324	0.7884914058316791	0	0	-1
20230711223000000	793.0	798.0	790.0	794.0	88	6926	48003	354	15228	98497	799.6585712797955	785.9414287202044	6.655741047313132	792.9	792.8	796.9666666666667	-0.5959767122051732	-1.2096885047587853	1.9199631409218814	0.7489081940762485	1	0	-1
20230711223500000	793.0	797.0	787.0	794.0	168	7094	48004	254	15482	98443	797.7638710734178	786.9361289265822	6.365183073216007	793.2	792.35	796.4666666666667	-0.5446295301786449	-0.618558737394527	1.7237123722719856	0.7357761447986321	0	0	-1
20230711224000000	789.0	798.0	783.0	791.0	541	7635	48176	748	16230	98672	796.835585071688	786.964414928312	6.189956022101899	793.2	791.9	795.8666666666667	-1.109323982617729	-2.1389298956454823	1.0540534885912907	0.7273793610204189	2	0	-1
20230711224500000	794.0	804.0	782.0	790.0	600	8235	48442	1391	17621	98701	796.9489998999558	786.9510001000443	5.840566943561405	793.6	791.95	795.4333333333333	-0.2454099657077599	1.1922979571090588	1.269091747763829	0.7204076669018324	2	0	-1
20230711225000000	795.0	803.0	791.0	796.0	171	8406	48520	270	17891	98644	797.0990195135928	786.9009804864072	5.431287958568288	793.8	792.0	795.0333333333333	-0.006137279700060285	0.280673823558855	1.5139345427940514	0.7233011361380888	0	4	-1
20230711225500000	794.0	801.0	787.0	795.0	245	8651	48543	274	18165	98611	797.2065492337722	786.8934507662277	5.036422892843248	793.9	792.05	794.6333333333333	-0.1257506263489692	-0.706209085212151	1.5059019703535315	0.7471567817658171	2	4	-1
20230711230000000	799.0	800.0	792.0	793.0	641	9292	49016	385	18550	98525	798.382176467949	786.617823532051	4.651881339845203	794.2	792.5	794.4	0.9888472349024048	1.541502421782893	2.102172793786246	0.7450106475749453	0	4	-1
20230712090500000	791.0	802.0	786.0	793.0	435	9727	48918	733	19283	98562	798.3629166517366	786.7370833482634	4.249967320135793	793.7	792.55	793.9333333333333	-0.6902013856519621	-3.270100151398137	1.3819012502191876	0.7291013501583511	1	4	-1
20230712091000000	791.0	798.0	782.0	791.0	709	10436	49151	570	19853	98576	798.3410800377598	786.8589199622403	3.930507459462314	793.4	792.6	793.5333333333333	-0.6445308549751126	-1.053506251141458	0.8921372721008916	0.7466778765831475	0	0	-1
20230712091500000	787.0	801.0	780.0	790.0	621	11057	49387	563	20416	98553	798.5973571556867	786.3026428443134	3.5915023164253834	792.6	792.45	792.9666666666667	-1.661328920596468	-2.2511877540312932	0.05995053406164441	0.7303203177783882	1	0	-1
20230712092000000	787.0	797.0	778.0	787.0	811	11868	49418	386	20802	98617	798.5973571556867	786.3026428443134	3.499841266241784	792.0	792.45	792.5333333333333	-1.5810240843508692	-0.9030529946591843	-0.4328308868566024	0.7174050679985566	0	0	-1
20230712092500000	782.0	793.0	775.0	786.0	465	12333	49384	826	21628	98652	799.6519734280319	784.4480265719681	3.5377331097124265	790.9	792.05	791.8666666666667	-2.788979937344316	-2.682573138931784	-1.3242373448136124	0.7254301172037536	2	1	-1
20230712093000000	785.0	787.0	776.0	782.0	131	12464	49365	373	22001	98739	799.9561704891992	783.7438295108009	3.556058992136598	790.5	791.85	791.4333333333333	-1.8091188440796706	0.17482156500237353	-1.3946644384024598	0.7158362477486987	0	0	-1
20230712093500000	779.0	794.0	767.0	783.0	673	13137	49478	828	22829	98961	801.1407316801301	781.4592683198698	4.183167327383509	789.0	791.3	790.9666666666667	-2.8606712880767353	-2.903934006576185	-2.092364876642642	0.7461042141928087	2	1	-1
20230712094000000	781.0	784.0	776.0	779.0	604	13741	49408	456	23285	99053	801.4721864075764	779.9278135924237	4.507278065036099	787.6	790.7	790.5333333333333	-2.1150976699852113	0.17511275246764366	-2.120801943474662	0.7224307428175728	0	0	-1
20230712094500000	779.0	789.0	769.0	779.0	447	14188	49451	654	23939	99104	801.8490505948749	778.1509494051251	4.932432350158376	786.1	790.0	790.0666666666667	-2.2436530054611654	-0.8655665941039751	-2.233974551207808	0.6966846371526714	2	0	-1
20230712095000000	783.0	783.0	777.0	780.0	97	14285	49471	132	24071	99095	801.2373882749769	777.4626117250232	5.093023550788754	784.5	789.35	789.8333333333334	-1.3417046407089745	1.435247345004832	-1.6234214118183887	0.6929763704256727	0	3	-1
20230712095500000	781.0	785.0	775.0	783.0	205	14490	49509	301	24372	99111	800.6066648158297	776.5933351841703	5.333749983725229	783.5	788.6	789.5333333333333	-1.5998750146465248	-0.5653304943637051	-1.353369058528	0.6656958134550796	2	0	-1
20230712100000000	784.0	787.0	776.0	780.0	664	15154	49760	630	25002	99287	799.997898974191	776.202101025809	5.4242254951487965	782.8	788.1	789.3333333333334	-0.9832432921719948	1.0866837922578991	-0.6696313587709675	0.6545321331033763	1	0	-1
20230712100500000	784.0	791.0	776.0	783.0	339	15493	49798	562	25564	99576	799.1340407458023	775.9659592541976	5.505956370654925	782.5	787.55	789.1333333333333	-0.9323236487474608	0.20647810497047728	-0.14382610479978553	0.6587805848299154	0	0	-1
20230712101000000	781.0	786.0	776.0	783.0	116	15609	49781	360	25924	99631	798.5857208629146	775.3142791370855	5.685849882725438	781.9	786.95	788.9333333333333	-1.3952766071851586	-1.2734323603274464	-0.12715161102378758	0.6371628700222186	0	0	-1
20230712101500000	777.0	786.0	773.0	780.0	319	15928	49708	490	26414	99712	798.204459755628	774.0955402443719	6.070420084310475	781.4	786.15	788.5	-1.8944323193913288	-2.052823836963752	-0.5578100407683007	0.624739259542019	0	0	-1
20230712103500000	775.0	792.0	761.0	777.0	894	16822	49689	1567	27981	99903	798.3569748585736	772.5430251414265	6.534438682005432	780.4	785.45	788.0333333333333	-1.9945605074272954	-1.3973717717265877	-0.9897302347931589	0.6305898046719076	0	0	-1
20230712104000000	774.0	783.0	767.0	775.0	336	17158	49669	815	28796	99894	797.6481059246954	771.2518940753047	6.989277502002621	779.9	784.45	787.5	-1.9315301182607039	-0.8260750422687557	-1.2699081877581007	0.6461240004243008	1	0	-1
20230712104500000	774.0	782.0	763.0	773.0	319	17477	49649	816	29612	99961	796.4138387880108	770.3861612119891	7.315432697766795	779.2	783.4	786.8666666666667	-1.7588387725300954	-0.27119953239533595	-1.3097599548861227	0.6565526103037438	0	0	-1
20230712105000000	773.0	780.0	766.0	772.0	275	17752	49582	784	30396	100008	795.1605425333929	769.5394574666071	7.63063999063425	778.6	782.35	786.2	-1.729868007952355	-0.5668127790823547	-1.3215409348759621	0.6895878639335599	2	0	-1
20230712105500000	774.0	782.0	767.0	774.0	486	18238	49598	968	31364	100057	791.8870292481234	770.3129707518766	7.71031055722718	777.7	781.1	785.4666666666667	-1.4871860973120643	0.21095664329854094	-1.0568273932255785	0.708714009040052	0	0	-1
20230712110000000	773.0	778.0	769.0	772.0	147	18385	49582	481	31845	100045	790.5266645147243	769.8733354852758	7.76809715009624	776.9	780.2	784.7	-1.5061603599866271	-0.45444674309302474	-0.8855511127297682	0.6951229497322836	2	0	-1
20230712110500000	775.0	781.0	768.0	774.0	188	18573	49498	475	32320	99966	788.6822411087059	770.1177588912941	7.758579480520617	776.0	779.4	784.0666666666667	-1.1685987994877545	0.6620698946222293	-0.39689374569315206	0.6899880421790199	1	0	-1
20230712111000000	775.0	780.0	770.0	773.0	162	18735	49502	360	32680	99917	787.5772433029988	770.0227566970011	7.648965071607183	775.1	778.8	783.4	-1.0981877837539908	0.07880232405379718	0.010709662322023306	0.6870312982488421	1	0	-1
20230712111500000	775.0	784.0	768.0	775.0	280	19015	49532	588	33268	99959	786.2647380614359	770.1352619385642	7.578038444522874	774.5	778.2	782.8	-1.0292901068135258	-0.057127625887405026	0.34611835632406596	0.6739321294764635	0	0	-1
20230712112000000	774.0	779.0	772.0	776.0	38	19053	49518	236	33504	99994	785.8647380614647	769.7352619385352	7.492588930996342	774.2	777.8	782.1666666666666	-1.089965930585311	-0.5137324248394913	0.4902699341295538	0.6609507360609079	2	0	-1
20230712112500000	775.0	779.0	772.0	777.0	325	19378	49437	322	33826	99958	784.7323616704398	769.8676383295601	7.488435528644596	774.2	777.3	781.7	-0.894712917587573	0.22651807013212671	0.7611418204458804	0.6855886163175532	0	0	-1
20230712113000000	774.0	778.0	770.0	774.0	183	19561	49363	499	34325	99824	784.5726325179631	769.5273674820368	7.250210724906937	774.2	777.05	781.0333333333333	-0.9700867464681286	-0.44762906643846995	0.8402345384199315	0.6918826435453297	0	0	-1
20230712133500000	772.0	784.0	762.0	775.0	535	20096	49487	942	35267	100050	784.1999999999853	769.0000000000148	6.9423018917039006	774.0	776.6	780.2666666666667	-1.1907673845969413	-1.0328559674073847	0.6654272288482055	0.6777503027179342	0	0	-1
20230712134000000	771.0	782.0	761.0	773.0	540	20636	49558	1150	36417	100449	784.0892331693111	768.310766830689	6.647054485509603	773.8	776.2	779.5	-1.2787618964956233	-0.7506982854143323	0.46676266776754183	0.6874091626764136	0	0	-1
20230712134500000	767.0	777.0	763.0	772.0	223	20859	49611	570	36987	100507	783.6073138114937	767.1926861885063	5.964804178586996	773.1	775.4	778.4333333333333	-1.9167994440417198	-1.962912170307368	-0.12041066124518451	0.7220233763178898	2	0	-1
20230712135000000	768.0	770.0	759.0	766.0	338	21197	49723	604	37591	100653	783.1374906855443	766.3625093144557	5.775426872150279	772.6	774.75	777.6666666666666	-1.6737579542873828	-0.133549591701884	-0.2818620844206041	0.7016296848714786	0	0	-1
20230712135500000	767.0	770.0	760.0	766.0	409	21606	49740	776	38367	100535	781.7968348089811	766.0031651910189	5.5301195486374635	771.8	773.9	776.8666666666667	-1.784168783312771	-0.55388019795454	-0.4226439491925795	0.7348115857881375	0	0	-1
20230712140000000	763.0	769.0	759.0	765.0	101	21707	49728	514	38881	100526	780.6800702423152	765.0199297576848	5.738369880801418	770.6	772.85	776.0666666666667	-2.277069435761404	-1.9298083071142438	-0.9250332106695591	0.7220207143121569	1	0	-1
20230712140500000	763.0	772.0	757.0	764.0	366	22073	49758	229	39110	100575	779.9618661995493	763.9381338004508	5.830570774422995	769.4	771.95	775.2666666666667	-2.1038534890060716	-0.5635256260413694	-1.1150852542882	0.7320860015212153	0	0	-1
20230712141000000	761.0	766.0	757.0	761.0	206	22279	49686	263	39373	100602	780.1227364833576	762.1772635166424	6.2272697780719986	768.1	771.15	774.5666666666667	-2.178589839553578	-1.0949676608891479	-1.352136694296167	0.7414662054154103	2	0	-1
20230712141500000	762.0	768.0	758.0	763.0	111	22390	49659	234	39607	100620	780.1228893789804	760.8771106210196	6.310837239754061	766.8	770.5	773.8	-1.8697994500108215	0.04957744078606512	-1.2202320376044948	0.7588346497925622	2	0	-1
20230712142000000	763.0	768.0	758.0	763.0	360	22750	49716	610	40217	100797	779.9594954917791	759.940504508221	6.521417705444798	765.7	769.95	773.2666666666667	-1.5742998118484124	0.31950368398760864	-0.8612063532463718	0.7626934291745083	0	0	-1
20230712142500000	762.0	771.0	756.0	764.0	155	22905	49684	307	40524	100834	779.7475958759643	758.9524041240358	6.660747372146428	764.7	769.35	772.6333333333333	-1.5964174497593548	-0.46425207000865515	-0.6319541236061408	0.7635359024206975	1	0	-1
20230712143000000	762.0	770.0	754.0	763.0	57	22962	49666	332	40856	100815	779.5256701422352	758.0743298577647	6.816320284598005	763.8	768.8	772.0666666666667	-1.4768476606671668	-0.22517024649456763	-0.3669834829382044	0.7756302198827401	0	0	-1
20230712143500000	756.0	765.0	754.0	762.0	161	23123	49636	345	41201	100817	779.6966096824532	756.1033903175468	7.090290700826182	762.7	767.9	771.1666666666666	-2.139075435214435	-2.719011180085876	-0.8584909698820677	0.7949642487605764	0	0	-1
20230712144000000	755.0	761.0	749.0	756.0	136	23259	49622	522	41723	100906	779.8062484748657	754.1937515251343	7.416872656315463	761.4	767.0	770.3	-2.062864054565102	-1.1947127624397185	-1.1582453430615	0.781528534745406	2	0	-1
20230712144500000	757.0	763.0	749.0	754.0	182	23441	49559	484	42207	100848	779.0599382714386	753.1400617285615	7.337574531137657	760.4	766.1	769.4	-1.689931727082221	0.4321117881925548	-0.9365531039103718	0.7959667339197115	1	0	-1
20230712145000000	757.0	766.0	749.0	757.0	194	23635	49558	315	42522	100798	778.0623481526487	752.3376518473514	7.1449282711585	759.8	765.2	768.5	-1.609533303003384	-0.032229010929010274	-0.6527857657085825	0.7850173459201804	0	4	-1
20230712145500000	752.0	765.0	746.0	757.0	125	23760	49537	419	42941	100735	777.3085821263073	750.7914178736926	7.3472595042112285	758.7	764.05	767.5333333333333	-2.114166965850337	-2.265075460508508	-0.9816753200405888	0.8052500357236759	2	4	-1
20230712150000000	754.0	764.0	749.0	752.0	177	23937	49473	1026	43967	100749	776.172118731379	749.9278812686209	7.517461155351734	758.0	763.05	766.7666666666667	-1.6982683917931483	0.17309148125814217	-0.7816406727725358	0.770172270346056	0	4	-1
20230712210500000	751.0	769.0	727.0	727.0	1254	1254	49746	3149	3149	101088	774.7693653094938	748.9306346905063	7.867584692196767	756.9	761.85	765.9666666666667	-1.9023203755926448	-1.3769461109867085	-0.8969678565307024	0.7773062472957912	0	4	-1
20230712211000000	746.0	756.0	740.0	750.0	483	1737	49757	1245	4394	100980	773.8585793430937	747.0414206569064	8.49503122746206	755.2	760.45	765.0333333333333	-2.2405254111137176	-2.597607101654159	-1.4571383702242624	0.7779743921671369	2	0	-1
20230712211500000	748.0	759.0	737.0	745.0	692	2429	49812	1603	5997	101166	772.6047744271513	745.8952255728487	8.854691160935856	753.8	759.25	764.1666666666666	-1.825774199555252	0.07644869405137393	-1.3699945882476392	0.7807021208494512	2	0	-1
20230712212000000	749.0	756.0	743.0	747.0	389	2818	49911	1819	7816	100877	771.0693653094937	745.2306346905062	9.101220919317486	752.5	758.15	763.3666666666667	-1.578542790470364	0.2810905898583933	-1.006207803133254	0.8139131831006069	0	0	-1
20230712212500000	747.0	757.0	739.0	748.0	723	3541	50279	1881	9697	100767	770.2690700890091	744.0309299109908	9.337142080006185	751.6	757.15	762.4666666666667	-1.6564668861348688	-0.9428060729265122	-0.8687094782441473	0.8134690473514558	2	0	-1
20230712213000000	748.0	753.0	741.0	746.0	182	3723	50307	941	10638	100840	768.850787377169	743.4492126228309	9.474468615999294	750.9	756.15	761.6333333333333	-1.4389549309721774	0.040363139428641885	-0.49536631558516575	0.7949051253764449	0	0	-1
20230712213500000	746.0	758.0	740.0	746.0	779	4502	50295	1002	11640	100642	767.5080618953954	742.6919381046047	9.540556703999103	749.8	755.1	760.6666666666666	-1.5372967345311015	-1.0020984762079164	-0.37554838700686055	0.7632549261522023	2	0	-1
20230712214000000	748.0	752.0	741.0	746.0	372	4874	50202	689	12329	100813	766.5692471126521	742.130752887348	9.418716591034164	748.9	754.35	759.7666666666667	-1.2492855637961908	0.4482804545181042	0.0904810477569491	0.7654615912788952	1	0	-1
20230712214500000	748.0	753.0	744.0	746.0	603	5477	50454	434	12763	100914	765.4389188695457	741.7610811304544	9.207726224330425	748.5	753.6	758.8666666666667	-1.1801683066936415	-0.05718082770830473	0.4936022295291487	0.7882438086657348	2	0	-1
20230712215000000	749.0	755.0	745.0	749.0	205	5682	50522	353	13116	100961	764.4891252930761	741.5108747069239	8.927423418259544	748.0	753.0	758.0333333333333	-1.011863435855091	0.24994835751083005	0.962671770107125	0.7739636462841225	2	0	-1
20230712215500000	754.0	759.0	747.0	749.0	1123	6805	50986	506	13622	100946	763.340577265672	741.8594227343281	8.375891329020186	748.3	752.6	757.3333333333334	-0.3979675956138874	2.0244214376909127	1.95683426142274	0.7788657998366671	2	0	-1
20230712220000000	755.0	757.0	751.0	752.0	281	7086	51083	286	13908	101058	761.9077288795969	742.4922711204032	7.789522877985958	749.2	752.2	756.7	-0.21824186495483966	0.7542103822601395	2.712997856465538	0.7960186550931775	2	0	-1
20230712223000000	756.0	759.0	753.0	756.0	94	8857	51732	321	17621	101549	757.6872101050558	744.2127898949443	5.287406421551749	753.0	750.95	753.9	0.3971701497052149	0.9564027391742322	3.0375012893054345	0.7294086927857781	0	0	-1
20230712223500000	750.0	758.0	747.0	756.0	89	8946	51743	237	17858	101557	757.5812703110228	744.1187296889773	5.051292463870563	753.2	750.85	753.4666666666667	-0.6862930015361566	-2.3578674624906655	2.24521430653817	0.741394846800059	0	0	-1
20230712224000000	749.0	754.0	744.0	750.0	237	9183	51799	135	17993	101554	757.2151341634349	743.9848658365652	4.912116538610304	753.2	750.6	753.0666666666667	-0.8278848098781524	-1.0601329809822344	1.5593276401562672	0.7424775373381851	2	0	-1
20230712224500000	750.0	752.0	745.0	748.0	71	9254	51800	187	18180	101588	757.1674013026642	743.9325986973357	4.649970131325815	752.8	750.55	752.6666666666666	-0.5734803861861151	0.26366381565869507	1.2278025748805295	0.7586396658503182	0	0	-1
20230712225000000	747.0	753.0	742.0	749.0	393	9647	51752	291	18471	101580	757.0930732323106	744.1069267676894	4.341530708043982	752.0	750.6	752.1333333333333	-1.1823786766778577	-1.1832817446771087	0.6224238666046693	0.7613364255143179	0	4	-1
20230712225500000	746.0	752.0	744.0	747.0	71	9718	51747	94	18565	101571	757.2082039324994	743.7917960675006	4.071035904205873	751.4	750.5	751.6	-1.375571262885337	-0.7016407092196585	0.1309859732045222	0.7622318658584994	0	4	-1
20230712230000000	743.0	752.0	740.0	749.0	167	9885	51825	279	18844	101591	757.6458041875908	742.7541958124093	3.8771409856003722	750.0	750.2	750.9666666666667	-2.0547786877636756	-1.4810995563953104	-0.5188432369860951	0.7457016121978601	2	4	-1
20230713090500000	745.0	759.0	732.0	743.0	1502	11387	52015	1561	20405	101666	757.7655071586802	742.4344928413199	3.903844259188627	749.4	750.1	750.6	-1.4344834548199739	0.5949668245373326	-0.5945247463602588	0.7592432837767442	2	4	-1
20230713091000000	752.0	759.0	738.0	746.0	676	12063	52126	1001	21406	101674	757.9446059414429	742.655394058557	3.8275318418009276	749.3	750.3	750.5	0.3918974582048731	3.548644523517192	0.333157434446683	0.7400810826039084	0	0	-1
20230713091500000	750.0	765.0	739.0	752.0	1916	13979	52550	2929	24335	101592	757.8891812807708	743.1108187192292	3.632568726886741	748.8	750.5	750.2666666666667	-0.07340994395863659	0.2877473089523679	0.6916206221320813	0.7241623738609493	2	0	-1
20230713092000000	753.0	762.0	743.0	752.0	1004	14983	52618	1334	25669	101427	758.122245248233	743.377754751767	3.4518915909332315	748.5	750.75	750.1333333333333	0.8304625423916225	1.6038186530094432	1.311117427024179	0.7151021994021386	2	0	-1
20230713092500000	757.0	765.0	746.0	753.0	1023	16006	53047	963	26632	101328	758.935631842316	743.4643681576841	3.6528527664461556	749.2	751.2	750.3	1.8341828779807203	2.471928158948121	2.1863970301608573	0.7432852858118127	1	0	-1
20230713093000000	757.0	764.0	750.0	758.0	557	16563	53235	703	27335	101364	759.6597766718417	743.5402233281584	3.791217922163448	750.0	751.6	750.4	1.7408653724219976	0.8868121453659527	2.6605881778100957	0.728735070242425	2	0	-1
20230713093500000	759.0	772.0	743.0	758.0	1009	17572	53544	898	28233	101438	760.4819175158386	743.2180824841614	4.093355048802334	750.9	751.85	750.6666666666666	2.035819818701435	1.3275925621788591	3.1077336096764556	0.7295727492004804	1	0	-1
20230713094000000	759.0	765.0	751.0	758.0	823	18395	53868	873	29106	101567	761.1379040488066	742.9620959511933	4.261064029871725	752.1	752.05	751.1	1.8539970168525721	0.5370957791057157	3.252133396087949	0.7209294659813109	2	0	-1
20230713094500000	760.0	770.0	752.0	760.0	820	19215	53932	793	29899	101585	762.1757390464608	742.7242609535393	4.507401320790802	753.5	752.45	751.5	1.8857872630051757	0.7581176936625764	3.3194314622063352	0.7178329127291907	1	0	-1
20230713095000000	760.0	771.0	751.0	760.0	415	19630	53907	444	30343	101583	762.6876161703237	742.5123838296763	4.730985333122712	755.2	752.6	751.8666666666667	1.7191626607654005	0.3630629020040454	3.1996748051771173	0.7174987689480831	0	0	-1
20230713095500000	759.0	764.0	754.0	760.0	277	19907	53878	447	30790	101662	763.4307238483153	742.5692761516847	4.809250345832383	756.6	753.0	752.2666666666667	1.4000796068286079	-0.22129668174090986	2.8340256712265983	0.7050552136676633	0	0	-1
20230713100000000	757.0	763.0	752.0	758.0	408	20315	53993	558	31348	101795	763.7754432530928	742.6245567469073	4.814445854809137	757.1	753.2	752.5666666666667	0.9208397948654538	-0.864167664977999	2.199329185980596	0.6846861452099615	1	0	-1
20230713100500000	757.0	765.0	749.0	758.0	561	20876	54065	598	31946	101833	763.9789512593935	742.6210487406064	4.7182859411254645	757.8	753.3	752.9333333333333	0.8618949163764941	-0.13560586384441925	1.6795288220250162	0.6977778298990602	0	0	-1
20230713101000000	755.0	763.0	749.0	758.0	256	21132	54149	375	32321	101872	763.8871988793999	742.6128011206001	4.641000849912536	758.0	753.25	753.1666666666666	0.39502973445219736	-0.8388956625496726	0.9998932635598021	0.7044628990009968	0	0	-1
20230713101500000	753.0	763.0	747.0	756.0	260	21392	54162	655	32976	102100	763.9337552658312	742.8662447341687	4.541169697580373	757.6	753.4	753.3333333333334	-0.07340252743934629	-1.055423666447993	0.2534247660609852	0.736174796705544	1	0	-1
20230713103500000	753.0	760.0	745.0	753.0	764	22156	54495	1665	34641	102180	763.942146779054	743.257853220946	4.470147897130722	757.2	753.6	753.4666666666667	-0.10439624759758818	-0.19619992897250096	-0.24110916432105656	0.7400104205694799	1	0	-1
20230713104000000	753.0	759.0	746.0	752.0	167	22323	54495	357	34998	102165	763.9651847756217	743.5348152243783	4.469775037839027	756.6	753.75	753.4333333333333	-0.0969474592490411	0.06712758603339071	-0.5512615644548571	0.7599219805636779	0	0	-1
20230713104500000	751.0	759.0	745.0	752.0	198	22521	54475	505	35503	102044	763.7780211639908	744.1219788360092	4.480699350175891	755.8	753.95	753.3	-0.5133127264853571	-0.7787432228538064	-0.9836027136647894	0.7460583240938312	0	0	-1
20230713105000000	750.0	758.0	745.0	751.0	703	23224	54715	1002	36505	102337	763.472553298327	744.8274467016729	4.514298272033971	754.8	754.15	753.2333333333333	-0.7162427333089206	-0.5756816481897704	-1.339988213182157	0.7363085945698552	2	0	-1
20230713105500000	754.0	764.0	741.0	751.0	171	23395	54741	733	37238	102421	762.4999999999905	746.9000000000096	4.462684792314549	754.2	754.7	753.1333333333333	0.1942029757869549	1.8024889409480425	-0.9888531155394853	0.7092438953953073	0	0	-1
20230713110000000	752.0	763.0	741.0	755.0	240	23635	54806	557	37795	102479	761.6066759871312	748.4933240128687	4.450343307606229	753.5	755.05	753.1666666666666	-0.2621520601955899	-0.24640968019752796	-0.9762230724608797	0.6918636420048078	2	0	-1
20230713110500000	753.0	762.0	742.0	749.0	513	24148	54941	854	38649	102601	761.5776538962778	748.6223461037223	4.450343307606229	753.1	755.1	753.1666666666666	-0.0374502943136484	0.5145314231629815	-0.7912925244761938	0.7120277685523325	1	0	-1
20230713111000000	753.0	760.0	749.0	752.0	187	24335	54899	177	38826	102615	761.3778054799262	749.1221945200738	4.437341546466757	752.7	755.25	753.1	-0.022536015980029293	0.284946429521688	-0.6338935356195831	0.7160480315701488	2	0	-1
20230713111500000	756.0	764.0	746.0	754.0	218	24553	54976	756	39582	102968	761.4464865831754	749.3535134168245	4.437341546466757	752.8	755.4	753.1	0.6535444634206958	1.6044449392600948	-0.1176511604541094	0.7224508955238118	2	0	-1
20230713112000000	758.0	762.0	753.0	756.0	184	24737	54956	396	39978	102972	761.5647362984948	749.3352637015053	4.483178435985889	753.3	755.45	753.3666666666667	1.0334929558328894	1.5470316083801294	0.469077839189221	0.770544667861198	0	0	-1
20230713112500000	757.0	766.0	749.0	756.0	200	24937	55006	381	40359	102952	761.5647362984948	749.3352637015053	4.453338323350497	753.7	755.45	753.6333333333333	0.7559871768587618	0.14056609971889572	0.6852540794447155	0.7746361126986593	2	0	-1
20230713113000000	758.0	763.0	753.0	756.0	183	25120	54996	151	40510	102949	761.4133185513615	749.3866814486385	4.467288513927286	754.2	755.4	753.9	0.9177826744831458	0.6356028977330376	0.9115515438292028	0.7646331286126157	2	0	-1
20230713133500000	766.0	777.0	750.0	760.0	661	25781	55026	669	41179	102967	763.2031872376731	748.2968127623269	4.78005113873156	755.7	755.75	754.5333333333333	2.3988585757493603	4.030818495804049	2.0236995887682268	0.7284611396121982	0	2	-1
20230713134000000	762.0	775.0	754.0	765.0	173	25954	55085	421	41600	102993	763.5772245987782	748.1227754012218	4.689941956523082	756.9	755.85	755.0666666666667	1.4783409683119726	-0.4841248296473989	2.096544631378605	0.7123779839857507	2	0	-1
20230713134500000	763.0	767.0	761.0	763.0	314	26268	55236	128	41728	103045	764.1486195149796	747.8513804850204	4.335384130103763	757.8	756.0	755.7333333333333	1.6761298303900771	0.44662744395322773	2.1475542138716035	0.676851850132914	1	0	-1
20230713135000000	763.0	771.0	754.0	763.0	357	26625	55301	418	42146	103002	764.8162636914012	747.5837363085989	4.044200236827494	758.9	756.2	756.3333333333334	1.6484511834894582	0.26908472001334044	2.0496737085423864	0.6756341304226172	2	0	-1
20230713135500000	765.0	768.0	758.0	764.0	250	26875	55227	219	42365	103012	766.0318608980393	747.1681391019607	4.248006068210774	760.1	756.6	756.7666666666667	1.9381642118983984	1.141246115241995	2.114201868437864	0.6926204831939583	0	0	-1
20230713140000000	762.0	767.0	760.0	765.0	100	26975	55251	99	42464	102974	766.5716253785179	747.1283746214822	4.1559863116018825	761.0	756.85	757.1666666666666	1.1629810521369144	-0.9069044764851518	1.6341466351435026	0.6586845440068948	1	0	-1
20230713140500000	762.0	768.0	757.0	763.0	188	27163	55259	468	42932	102948	767.1317672143313	747.2682327856688	4.169199230334553	761.6	757.2	757.4666666666667	1.0873390986809548	-0.14622901540136984	1.217103796385862	0.6438577990872696	2	0	-1
20230713141000000	764.0	767.0	759.0	762.0	104	27267	55239	473	43405	102868	767.9062788461083	747.5937211538917	4.329357150124408	762.2	757.75	757.7	1.4551814002729986	1.013469434985316	1.1139146157621265	0.6669618950707809	2	0	-1
20230713141500000	768.0	775.0	757.0	764.0	243	27510	55145	561	43966	102887	769.3351280564609	747.6648719435391	4.704135296618166	763.3	758.5	758.0666666666667	2.1116172701228253	2.2964468095205968	1.4655839912668212	0.6759198235985667	0	0	-1
20230713142000000	767.0	775.0	758.0	766.0	264	27774	55183	635	44601	102788	770.3283421945882	748.0716578054119	4.968791491790421	764.2	759.2	758.3333333333334	1.7442202356419951	0.3751893562808273	1.4423978093238619	0.6416989740252679	0	0	-1
20230713142500000	766.0	771.0	763.0	767.0	297	28071	55176	231	44832	102687	770.78466658461	749.1153334153901	5.155471742613752	764.2	759.95	758.5666666666667	1.441833784460757	-0.2141160267543599	1.182187361441363	0.63898239864505	1	0	-1
20230713143000000	766.0	771.0	762.0	767.0	241	28312	55176	151	44983	102710	770.8668176814695	750.6331823185305	5.320923061107182	764.6	760.75	758.7666666666667	1.3594132541033643	0.06807040903549734	0.9119962447484395	0.6171074519583932	2	0	-1
20230713143500000	771.0	776.0	760.0	766.0	1080	29392	55165	310	45293	102746	772.1527247666122	751.0472752333878	5.754611677216418	765.4	761.6	759.1333333333333	2.062114236769272	2.4709853982706735	1.2858113197473013	0.5688884574645697	2	0	-1
20230713144000000	773.0	776.0	767.0	769.0	234	29626	55081	235	45528	102840	773.3509345386392	751.9490654613608	6.269502904271332	766.4	762.65	759.6	2.1373305355470413	1.8200248680626983	1.6578443837058048	0.5585425199843991	2	0	-1
20230713144500000	775.0	780.0	767.0	773.0	373	29999	55137	405	45933	102817	774.7749716552839	752.7250283447161	6.828372182787539	767.4	763.75	760.2	2.167427258477022	1.6215138567954883	2.005479368342355	0.5794815896769683	2	0	-1
20230713145000000	781.0	784.0	770.0	775.0	688	30687	55192	877	46810	102445	777.4019386221257	752.8980613778742	7.7502688125423544	769.3	765.15	761.0	2.5805556534547236	3.414812020286374	2.825568924092143	0.5663915924256895	2	4	-1
20230713145500000	783.0	790.0	768.0	780.0	991	31678	55481	1058	47868	102433	780.2767920794289	752.7232079205711	8.609813522306327	771.4	766.5	761.9333333333333	2.446820318708082	1.8136211315852055	3.381812045490621	0.5442385513164784	0	4	-1
20230713150000000	782.0	790.0	774.0	782.0	460	32138	55537	535	48403	102324	782.4526268847167	752.9473731152834	9.162787057804337	773.2	767.7	762.9	2.084518594561437	-0.031074044340110907	3.352908330349809	0.5550030715964557	2	4	-1
20230713210500000	783.0	806.0	729.0	763.0	1156	1156	55750	3005	3005	102277	784.3231850474963	753.6768149525037	9.65177013125917	774.7	769.0	763.9	1.9789116131289626	0.49040127311450116	3.206389797112621	0.5543131462635525	2	4	-1
20230713211000000	790.0	799.0	775.0	784.0	1223	2379	56188	993	3998	102472	787.5870538940706	753.6129461059295	10.50629440964902	777.0	770.6	765.1333333333333	2.366835127314635	3.1629835411641074	3.7523372690569516	0.5805234733749473	2	2	-1
20230713211500000	792.0	800.0	783.0	790.0	566	2945	56388	806	4804	102668	791.1135368945999	752.6864631054001	11.221259584675273	779.6	771.9	766.5	2.2724721594378776	1.540319294068733	4.056960584999874	0.5769005676986024	0	0	-1
20230713212000000	788.0	793.0	781.0	791.0	545	3490	56439	912	5716	102755	793.0655480669341	753.334451933066	11.43002867693496	781.8	773.2	767.7666666666667	1.7701909509783536	-1.322346241702783	3.4192991368780863	0.5713079707624144	2	3	-1
20230713212500000	794.0	800.0	783.0	787.0	635	4125	56644	921	6637	102993	795.9808737455621	753.5191262544379	12.061923561356206	784.1	774.75	769.1	2.0643473549918845	2.421581682976859	3.4930191192923203	0.541277226628298	2	0	-1
20230713213000000	798.0	806.0	784.0	794.0	627	4752	56803	1387	8024	102662	799.281571499789	753.718428500211	12.69772508058913	786.6	776.5	770.6333333333333	2.155241706130635	2.2780891849750042	3.7455227212760764	0.5530918804997763	0	0	-1
20230713213500000	796.0	805.0	792.0	797.0	760	5512	57132	538	8562	102712	801.6929693566753	754.4070306433246	13.04845669886758	788.7	778.05	772.0666666666667	1.834188815249726	-0.30403917079981724	3.322499005012272	0.6000024439065322	1	0	-1
20230713214000000	796.0	806.0	790.0	798.0	572	6084	57224	629	9191	102612	803.421713077006	756.078286922994	13.235684090115377	790.2	779.75	773.5	1.69994991167879	0.06994891084442928	2.745941471507443	0.6115545253474076	2	0	-1
20230713214500000	797.0	803.0	791.0	797.0	386	6470	57180	364	9555	102557	804.8366664286075	758.1633335713925	13.47277089375291	791.6	781.5	774.8666666666667	1.6428196922428309	0.56750579629935	2.2247527801390774	0.611182999976195	0	0	-1
20230713215000000	796.0	801.0	791.0	797.0	286	6756	57147	735	10290	102372	805.7971363832565	760.4028636167435	13.6130656193069	793.0	783.1	776.1333333333333	1.459382274517984	-0.1942403615992454	1.505248463853512	0.6489935935841252	0	0	-1
20230713215500000	794.0	800.0	788.0	795.0	369	7125	57281	420	10710	102394	806.4581050863408	762.3418949136592	13.499341547728253	794.1	784.4	777.3666666666667	1.2321588630471	-0.7673267063460546	0.5680952680970499	0.6508499933567039	0	0	-1
20230713220000000	792.0	800.0	785.0	794.0	282	7407	57325	1036	11746	102458	806.418004237289	764.881995762711	13.250786140200638	794.3	785.65	778.5	1.0188074773196505	-0.8811367564740009	-0.4576437133666431	0.6385000713541905	0	0	-1
20230713220500000	790.0	798.0	783.0	790.0	165	7572	57365	1186	12932	102633	805.6145943201517	768.0854056798483	13.19633787584015	794.1	786.85	779.3	0.810831012412133	-0.9104359212127462	-1.4840925572488288	0.631812741941759	2	0	-1
20230713221000000	793.0	799.0	786.0	790.0	243	7815	57404	665	13597	102583	804.4923294835171	771.907670516483	13.013668028482806	794.6	788.2	780.3333333333334	0.9733356221276968	1.219514575774831	-1.8156189922065469	0.6153171077041869	0	0	-1
20230713221500000	785.0	800.0	776.0	793.0	263	8078	57345	743	14340	102533	803.265235814296	774.5347641857039	12.630474610595158	793.7	788.9	781.0666666666667	0.3114161149600647	-3.092157705583568	-3.094052806526056	0.5606613516502081	0	0	-1
20230713222000000	781.0	791.0	778.0	786.0	234	8312	57326	900	15240	102413	802.2475866477346	776.3524133522653	12.177392532430286	792.0	789.3	781.6666666666666	-0.054746257451354384	-2.204012719322843	-4.381378927086887	0.5731837205577871	2	0	-1
20230713222500000	782.0	786.0	776.0	782.0	71	8383	57342	438	15678	102354	801.3508546696448	777.9491453303551	11.777615302862555	790.6	789.65	782.2333333333333	-0.01981159405645018	0.08639847342768735	-4.958632118258269	0.5852238263693296	2	0	-1
20230713223000000	784.0	788.0	778.0	782.0	290	8673	57333	414	16092	102358	801.1243101335235	778.4756898664764	11.1638802493677	789.4	789.8	782.9666666666667	0.09256041002337238	0.940772655305377	-4.921627719656305	0.5781914038173928	2	0	-1
20230713223500000	786.0	796.0	777.0	785.0	178	8851	57324	795	16887	102472	800.9858506695032	778.9141493304969	10.471177371984279	788.3	789.95	783.7666666666667	0.21328387954812514	1.1063421461962677	-4.490341020891222	0.5805252840261491	0	0	-1
20230713224000000	785.0	795.0	780.0	787.0	310	9161	57460	520	17407	102456	800.7752049160642	779.4247950839358	9.807253551439477	787.2	790.1	784.4666666666667	0.054381517775179994	-0.14105384431510956	-4.207206167517217	0.6034205779875672	0	0	-1
20230713224500000	782.0	794.0	772.0	785.0	303	9464	57420	649	18056	102398	800.8661915663612	779.2338084336387	9.334285665699808	786.0	790.05	784.9333333333333	-0.31425364922269744	-1.2322438206673298	-4.27745399168392	0.6158267909253589	2	0	-1
20230713225000000	785.0	791.0	776.0	783.0	367	9831	57447	334	18390	102429	800.8381157812516	778.7618842187483	8.720601406376106	785.3	789.8	785.5333333333333	-0.06115786153731943	1.1268706360304739	-3.789951581300694	0.6060817142389615	0	4	-1
20230713225500000	780.0	786.0	778.0	785.0	138	9969	57393	92	18482	102427	800.9745488236337	777.4254511763664	8.0083289975708	784.3	789.2	786.0	-0.7492199685877048	-1.8564141088713362	-3.990862364163646	0.5996309392607022	2	4	-1
20230713230000000	785.0	791.0	775.0	780.0	314	10283	57367	1699	20181	102819	800.9575606234038	777.1424393765961	7.10156477279636	783.5	789.05	786.6333333333333	-0.22999625935822782	1.8611402557898507	-3.327275865374032	0.5787775865863186	2	4	-1
20230714090500000	786.0	798.0	768.0	783.0	638	10921	57447	2188	22369	102687	800.4020211027665	776.8979788972334	6.48451146108085	783.6	788.65	787.1333333333333	-0.17477543838659815	0.8511366685245164	-2.659583298502154	0.5200953505821723	0	4	-1
20230714091000000	783.0	800.0	774.0	787.0	527	11448	57542	1542	23911	102739	799.0696016043654	776.7303983956346	5.98739416515139	783.8	787.9	787.4666666666667	-0.7460117946909478	-1.045493466736941	-2.5287982578962493	0.5377133870330407	2	0	-1
20230714091500000	784.0	792.0	776.0	785.0	277	11725	57548	721	24632	102855	797.9414284755488	776.6585715244511	5.565868206209063	784.0	787.3	787.7666666666667	-0.6767437760140829	0.30793333747951207	-2.2250874655844926	0.5905676126894865	0	0	-1
20230714092000000	780.0	793.0	771.0	783.0	382	12107	57495	1107	25739	103305	796.8053384223996	776.1946615776004	5.609119558560169	783.6	786.5	787.7333333333333	-1.3787071665340742	-1.582544561831819	-2.4620164010429897	0.6065760104552378	0	0	-1
20230714092500000	778.0	788.0	771.0	781.0	205	12312	57563	465	26204	103290	795.2962813421678	775.8037186578321	5.817693319139085	782.8	785.55	787.5666666666667	-1.6444088991755956	-1.0896438139318263	-2.764505544439295	0.635803929943809	1	0	-1
20230714093000000	778.0	785.0	772.0	778.0	368	12680	57648	573	26777	103253	793.66720577563	775.63279422437	5.987115796070387	782.1	784.65	787.4333333333333	-1.5756056262557676	-0.14982327981028642	-2.830658058472692	0.6565837569256499	2	0	-1
20230714093500000	780.0	790.0	771.0	780.0	281	12961	57600	2144	28921	103977	792.0857236924533	775.8142763075468	6.084588911522472	781.9	783.95	787.3333333333334	-1.2052306967601598	0.8805915458808193	-2.483489222595772	0.6890940496080021	2	0	-1
20230714094000000	781.0	787.0	774.0	781.0	199	13160	57586	650	29571	104027	790.7321211119458	776.0678788880541	6.167027016498486	781.5	783.4	787.0333333333333	-0.9783212100729386	0.6498142836979466	-2.017432698158899	0.6837733026337018	0	0	-1
20230714094500000	780.0	788.0	776.0	780.0	149	13309	57593	408	29979	103916	789.7088178122443	776.0911821877556	6.220843101130978	781.5	782.9	786.6333333333333	-1.06630776978242	-0.24595177550460082	-1.7519636390509024	0.6859903857895765	1	0	-1
20230714095000000	780.0	788.0	773.0	780.0	220	13529	57612	287	30266	103938	787.3441142507983	777.1558857492017	6.327102197864534	781.0	782.25	786.3666666666667	-1.0062531736591032	0.013780602553840251	-1.4945068372461052	0.6423024961500896	0	0	-1
20230714095500000	778.0	788.0	770.0	779.0	419	13948	57671	871	31137	104090	787.149761899368	776.650238100632	6.335525936249405	780.2	781.9	785.8333333333334	-1.2364140581469485	-0.7959059167402306	-1.5074326491119037	0.5888679692817518	2	0	-1
20230714100000000	781.0	786.0	774.0	778.0	287	14235	57671	1016	32153	104368	787.149761899368	776.650238100632	5.971785513748984	780.0	781.9	785.2666666666667	-0.7144708491025679	1.1904464301736115	-1.04753907168628	0.5990648973098638	0	0	-1
20230714100500000	780.0	789.0	773.0	781.0	378	14613	57802	965	33118	104129	787.1141321022993	776.4858678977006	5.697562831792399	779.6	781.8	784.7333333333333	-0.8307645695316161	-0.14647069645947297	-0.8235535961631211	0.6311159873452051	0	0	-1
20230714101000000	776.0	786.0	771.0	780.0	425	15038	57652	643	33761	104192	787.1758116313065	775.6241883686935	5.507167047483568	779.2	781.4	784.0666666666667	-1.464757941263591	-1.682873133545097	-1.1402013791971592	0.6291384018034076	2	0	-1
20230714101500000	778.0	786.0	771.0	778.0	291	15329	57585	335	34096	104223	786.5497747701878	775.4502252298122	5.057557601143943	779.2	781.0	783.4333333333333	-1.0742998423002326	0.5901397508241109	-1.010697697291471	0.6417387314168747	2	0	-1
20230714103500000	779.0	789.0	770.0	778.0	496	15825	57660	1096	35192	104148	785.9952809179091	775.404719082091	4.544104850120526	779.3	780.7	782.8666666666667	-0.8509193326743146	0.5880114813111583	-0.7336754596900756	0.6525027878455198	0	0	-1
20230714104000000	776.0	784.0	772.0	780.0	348	16173	57640	1175	36367	104037	786.0356011214636	774.7643988785363	4.210568713236834	778.9	780.4	782.2666666666667	-1.4883183468698724	-1.1231607140061697	-0.8875825337471159	0.6739473207050348	1	0	-1
20230714104500000	776.0	784.0	771.0	776.0	331	16504	57642	1931	38298	104588	785.4808227235965	774.4191772764036	3.9491208585653035	778.4	779.95	781.7333333333333	-1.4517999166569546	-0.16434779738948013	-0.9185907273860843	0.6776173825365862	0	0	-1
20230714105000000	774.0	789.0	764.0	775.0	504	17008	57706	1329	39627	104930	785.7581912216348	773.5418087783652	3.8764244693617687	777.8	779.65	781.2	-1.8573817333233078	-0.845397337235399	-1.1241197870381217	0.6762773016077552	0	0	-1
20230714105500000	772.0	783.0	761.0	774.0	355	17363	57751	1770	41397	104522	785.4498061986461	772.5501938013539	3.566043559277798	777.0	779.0	780.5	-2.383593991129328	-0.9790735666417878	-1.4256988542181857	0.668747613000101	2	0	-1
20230714110000000	776.0	781.0	764.0	772.0	747	18110	57952	1085	42482	104405	784.2096409694562	772.7903590305438	3.5534021256630477	776.8	778.5	780.2	-1.1819658601730436	1.560410413487488	-1.002609521187804	0.6302848109685825	0	0	-1
20230714110500000	774.0	782.0	768.0	774.0	621	18731	58079	485	42967	104454	783.6882621436488	772.4117378563511	3.719169560832394	776.1	778.05	779.9666666666667	-1.6043007905590858	-0.5280266277271022	-0.9110179360198654	0.6453201582504808	2	0	-1
20230714111000000	777.0	781.0	769.0	775.0	246	18977	58163	437	43404	104418	782.6436828377177	772.7563171622824	3.736308338453881	775.8	777.7	779.8	-0.7494028186010527	1.2230243547017736	-0.3917510624203375	0.6933446630996799	0	0	-1
20230714111500000	773.0	782.0	767.0	777.0	291	19268	58189	817	44221	104664	782.5758970521424	772.1241029478576	3.8443320471687783	775.5	777.35	779.4333333333333	-1.673459330359149	-1.443409644949761	-0.524200847069118	0.7218300328132967	2	0	-1
20230714112000000	774.0	778.0	765.0	773.0	413	19681	58174	473	44694	104640	782.5638710734609	771.7361289265391	3.7637156581702023	775.1	777.15	779.0333333333333	-1.3373309225438004	0.18763358412850736	-0.41881937313336115	0.7449215327551596	2	0	-1
20230714112500000	776.0	782.0	770.0	774.0	231	19912	58246	367	45061	104731	782.4712544674269	771.628745532573	3.632568726886741	774.8	777.05	778.7333333333333	-0.752451925576072	0.909821187068989	-0.04130424016396983	0.7569840392910916	0	0	-1
20230714113000000	773.0	783.0	767.0	776.0	352	20264	58256	526	45587	104561	782.2172456896485	771.1827543103516	3.720961643924263	774.5	776.7	778.4333333333333	-1.4601960066438866	-1.0554144277223474	-0.15109347228975878	0.7572522364305411	0	0	-1
20230714133500000	767.0	782.0	758.0	771.0	905	21169	58389	1417	47004	104296	782.6030296076947	769.3969703923053	4.050377211514449	773.6	776.0	777.8333333333334	-2.674648006248967	-2.6997218783081065	-0.9431219127656121	0.7458513734833828	0	1	-1
20230714134000000	759.0	775.0	750.0	767.0	695	21864	58536	2085	49089	104308	784.6345237363317	765.2654762636683	5.251877970994968	772.1	774.95	777.1333333333333	-3.4527331810601773	-3.881756435907247	-2.3743663268359896	0.7178703707585256	0	1	-1
20230714134500000	755.0	765.0	748.0	759.0	728	22592	58450	1263	50352	104258	786.4294933127588	760.9705066872413	6.391313549567795	770.4	773.7	776.1333333333333	-3.306571203154701	-2.4597774425471637	-3.61527775619013	0.6729619936582221	0	1	-1
20230714135000000	749.0	764.0	737.0	755.0	808	23400	58377	2377	52729	104548	788.7409065851513	755.7590934148487	7.786098723579951	767.7	772.25	774.9	-3.326441253764566	-3.0677861358141585	-4.918872242616168	0.5909929048706117	1	1	-1
20230714135500000	749.0	762.0	736.0	750.0	1012	24412	58406	2074	54803	104218	789.4784359414223	751.8215640585777	8.9169626119112	765.2	770.65	773.7666666666667	-2.7774779086304067	-0.684459654151065	-5.416395604555042	0.594570872866387	1	0	-1
20230714140000000	749.0	762.0	738.0	749.0	548	24960	58539	1113	55916	104292	789.6221831197289	748.5778168802711	9.752264694247518	762.4	769.1	772.6	-2.4199507232325987	-0.24785609813481685	-5.370263143106147	0.609263736660795	0	0	-1
20230714140500000	748.0	755.0	743.0	750.0	430	25390	58594	719	56635	104241	789.8999999999967	745.5000000000034	10.597903356586885	759.9	767.7	771.5333333333333	-2.2205650062572704	-0.5898144869651198	-5.1011914996812635	0.5948441906028553	2	0	-1
20230714141000000	760.0	763.0	746.0	748.0	793	26183	58913	1477	58112	104540	788.7143788413152	744.8856211586847	10.723598069470691	758.5	766.8	770.9333333333333	-1.0195582921426056	4.826608434069785	-3.0356051643124964	0.6072598363198242	0	3	-1
20230714141500000	755.0	765.0	750.0	759.0	417	26600	59078	586	58698	104266	787.3384452065933	743.8615547934068	11.009339469539285	756.4	765.6	770.1666666666666	-1.3776182221131308	-1.2802695364248462	-2.1151614829755623	0.6177921539405068	2	0	-1
20230714142000000	757.0	764.0	750.0	755.0	268	26868	59101	650	59348	104085	786.1467439394978	743.1532560605021	11.098348225449287	754.8	764.65	769.4	-1.1172833784009328	0.5238101490194538	-1.062454035468532	0.6251224892661355	0	0	-1
20230714142500000	754.0	763.0	750.0	755.0	267	27135	59210	468	59816	104029	784.8617338572067	742.2382661427932	11.21531690739648	753.5	763.55	768.5	-1.2928747461819183	-1.2430888322323321	-0.6177859760632227	0.6375708559550931	2	0	-1
20230714143000000	758.0	763.0	750.0	756.0	133	27268	59272	294	60110	104013	783.6294157006413	741.8705842993587	11.158504479643417	753.4	762.75	767.7666666666667	-0.8752666349226359	1.368346152771328	0.317319893775565	0.6404876991249575	2	0	-1
20230714143500000	761.0	773.0	746.0	760.0	519	27787	59397	816	60926	104056	782.6509168498569	741.7490831501432	10.984028809543831	754.0	762.2	767.1333333333333	-0.5583864936701713	1.4494188320811912	1.3824443207390118	0.6272897977780689	2	0	-1
20230714144000000	762.0	776.0	746.0	762.0	656	28443	59582	592	61518	104018	780.9473648600572	742.0526351399428	10.83082022132519	755.3	761.5	766.6	-0.42471390956549326	0.6388567107113972	2.214804756842515	0.5780988487991603	2	0	-1
20230714144500000	765.0	771.0	755.0	760.0	683	29126	59613	1044	62562	104077	779.7205650691219	742.379434930878	10.497407087255192	756.9	761.05	766.0666666666667	-0.10161239416557924	1.3404049496604475	3.1078621887758224	0.5875614344608728	0	0	-1
20230714145000000	763.0	777.0	754.0	764.0	531	29657	59500	1325	63887	104178	777.5694657292198	743.1305342707802	10.184137993304425	758.3	760.35	765.5	-0.24547978450838237	-0.6223122087649345	3.3468876833827537	0.6195992783081005	2	4	-1
20230714145500000	764.0	778.0	754.0	765.0	312	29969	59528	1167	65054	104209	776.2205392067747	743.5794607932253	9.99783309856024	759.9	759.9	765.1	-0.11002384108196711	0.2716455290059456	3.5387262736351737	0.6094439006482005	2	4	-1
20230714150000000	772.0	778.0	759.0	765.0	277	30246	59476	1105	66159	103897	775.7949992185156	743.8050007814843	9.795747376625567	761.1	759.8	764.9	0.7248043183455213	3.3951469583667175	4.57631434767003	0.5952452562235749	0	4	-1
20230714210500000	771.0	795.0	756.0	790.0	831	831	59605	4629	4629	104497	774.6559590890618	744.4440409109382	9.513090396337507	762.7	759.55	764.6333333333333	0.6692532501444336	0.2191261557808223	4.930461440774418	0.5772410412421227	2	4	-1
20230714211000000	773.0	781.0	763.0	772.0	228	1059	59617	543	5172	104506	774.6559590890618	744.4440409109382	9.408270593236335	764.3	759.55	764.5333333333333	0.8999174272000039	0.896973265561862	5.209344455323979	0.5697774979397529	0	0	-1
20230714211500000	770.0	781.0	765.0	773.0	985	2044	59954	602	5774	104580	775.1544491975565	744.2455508024436	9.224363874484187	765.9	759.7	764.3333333333334	0.6143151705389008	-1.076241195846558	4.7763841052389475	0.5757572266097899	0	0	-1
20230714212000000	769.0	783.0	760.0	772.0	1111	3155	59752	879	6653	104295	776.1699718221429	744.2300281778572	9.09242664101406	767.0	760.2	764.1666666666666	0.531577930090874	-0.6123020977612909	4.164334933551599	0.577162884088298	2	0	-1
20230714212500000	773.0	778.0	765.0	769.0	471	3626	59839	686	7339	104366	777.8080818767351	744.391918123265	9.122865047048908	768.2	761.1	764.2	0.9646092488068324	1.5762326000563098	4.100806260462058	0.5695373822238219	2	0	-1
20230714213000000	775.0	782.0	765.0	773.0	266	3892	59863	645	7984	104547	779.1857082066791	745.6142917933208	9.08142181721685	769.5	762.4	764.1666666666666	1.192911589327917	1.1578936682275724	4.11979266889638	0.5281374617664018	2	0	-1
20230714213500000	778.0	789.0	763.0	775.0	673	4565	60047	1172	9156	104698	780.7647864308087	746.9352135691913	9.25256721132033	770.8	763.85	764.3	1.4806701412812622	1.5155089156439236	4.30774812050643	0.5622031466640595	2	0	-1
20230714214000000	779.0	790.0	767.0	776.0	614	5179	60202	1440	10596	104608	782.0505987916507	748.6494012083493	9.350519890477868	772.4	765.35	764.3666666666667	1.5649753708598844	0.7556068568185335	4.326668271149586	0.5406749554498745	0	0	-1
20230714214500000	772.0	785.0	771.0	777.0	195	5374	60249	392	10988	104634	781.442615619831	751.6573843801689	9.321420969406375	773.2	766.55	764.3333333333334	0.8224783208299702	-2.752966011123111	3.207704571345662	0.5218889627309518	2	0	-1
20230714215000000	776.0	783.0	766.0	773.0	644	6018	59913	500	11488	104587	782.4665472248056	752.2334527751945	9.39716269235915	773.6	767.35	764.4	1.234415150589231	1.202549021691686	2.8308728393076033	0.5523171186520135	2	0	-1
20230714215500000	778.0	785.0	770.0	778.0	285	6303	59907	289	11777	104589	783.1765118471627	753.8234881528373	9.485895963071819	774.3	768.5	764.4666666666667	1.4266795024969683	1.1079046837860014	2.677226404458243	0.5595675921067439	0	0	-1
20230714220000000	776.0	780.0	768.0	777.0	152	6455	59897	447	12224	104632	783.4710555950466	755.4289444049535	9.590562490745208	774.6	769.45	764.5666666666667	1.1921441880355117	-0.5848829704087001	2.1548793355640705	0.5791519586486811	2	0	-1
20230714220500000	777.0	784.0	769.0	776.0	159	6614	59903	610	12834	104639	783.0482930556749	758.1517069443252	9.839884823174167	775.3	770.6	764.9	1.2296891902131821	0.35852337724719047	1.806814732348851	0.6220163374644136	0	0	-1
20230714221000000	776.0	782.0	771.0	778.0	382	6996	59935	394	13228	104689	782.7160599142396	760.2839400857604	9.97240637403475	776.0	771.5	765.4666666666667	1.0562479042930946	-0.3063780707218468	1.3268443635949838	0.6236717453127222	1	0	-1
20230714221500000	776.0	782.0	772.0	779.0	49	7045	59928	356	13584	104744	782.5237529656798	761.9762470343202	9.950153544320589	776.3	772.25	766.1666666666666	0.9882594564529211	-0.012397235636661648	0.913970042912128	0.6307082300121291	0	0	-1
20230714222000000	773.0	783.0	768.0	775.0	255	7300	59917	655	14239	104930	781.9345497973322	763.6654502026677	9.49204345169621	776.1	772.8	766.9666666666667	0.6356200710664844	-1.2243631122298115	0.17980466986442867	0.6128009610149707	2	0	-1
20230714222500000	775.0	777.0	769.0	774.0	167	7467	59932	883	15122	104894	781.7403791384169	764.859620861583	8.985482117776924	775.8	773.3	767.8333333333334	0.7975828756576188	0.6448502155779045	-0.07948671203243407	0.6164940410293542	0	0	-1
20230714223000000	770.0	778.0	770.0	775.0	96	7563	59929	212	15334	104874	780.8409665553361	766.4590334446639	8.281438415047367	774.9	773.65	768.5333333333333	0.17710288879305858	-1.9539971928350726	-0.920809918060737	0.5846494084382866	2	0	-1
20230714223500000	771.0	780.0	763.0	771.0	721	8284	59763	567	15901	104962	779.8309518948453	768.1690481051547	7.358215363342753	774.8	774.0	769.3	0.23103428155543343	0.0707813658893164	-1.3149251701705937	0.5440829944370845	0	0	-1
20230714224000000	770.0	776.0	763.0	771.0	657	8941	59718	641	16542	104942	779.9299253727003	767.8700746272997	7.153010244334587	774.2	773.9	769.6333333333333	0.05126046994789165	-0.3960226093412937	-1.6603526411735503	0.5409248343445007	2	0	-1
20230714224500000	778.0	788.0	766.0	771.0	372	9313	59687	1436	17978	105422	780.3778054799262	768.1221945200738	6.765599258996453	774.2	774.25	770.4	1.1233299090090265	3.309769118800328	-0.8046534442788991	0.5283109690055743	2	0	-1
20230714225000000	784.0	788.0	772.0	779.0	437	9750	59806	789	18767	105642	782.2188947964304	767.3811052035695	6.7188788747329955	775.0	774.8	771.3	1.8901963016121104	3.1939996553228007	0.5055948244074298	0.5249388716276956	0	4	-1
20230714225500000	781.0	793.0	771.0	784.0	641	10391	59901	781	19548	105774	782.8938716849959	767.8061283150041	6.1231800017093505	775.4	775.35	772.2	1.4371617358208222	-0.5877368172031417	0.8821899629047882	0.5546571783194433	2	4	-1
20230714230000000	782.0	791.0	774.0	779.0	342	10733	59821	2256	21804	105406	783.4833147735479	768.5166852264521	5.773502691896258	776.0	776.0	773.0	1.5588457268119895	0.38877794599444593	1.162378284317798	0.5492161748938261	2	4	-1
20230717090500000	790.0	809.0	766.0	783.0	2104	12837	59629	5072	26876	105592	786.363674369046	767.3363256309541	6.10182122175193	777.4	776.85	773.9666666666667	2.627630792619302	3.5274030653542674	2.258250749905164	0.5252313980579003	0	4	-1
20230717091000000	786.0	803.0	775.0	790.0	1085	13922	59571	1946	28822	105508	787.6645019362787	767.1354980637212	6.053557264580518	778.7	777.4	774.7666666666667	1.855658225793915	-0.911667685646781	2.2711598436841784	0.50578123764472	0	0	-1
20230717091500000	780.0	797.0	770.0	787.0	836	14758	59504	2499	31321	104482	787.8247275993167	767.1752724006833	5.841993571452205	779.2	777.5	775.2666666666667	0.8102257004293031	-2.5933669473572003	1.3441646707737815	0.5258009380142921	2	0	-1
20230717092000000	786.0	796.0	767.0	780.0	905	15663	59538	1228	32549	104294	788.8094707901372	766.8905292098628	5.689073347703961	780.8	777.85	776.0333333333333	1.7518963208110365	2.1249102074821575	1.405210641918817	0.5204283500966081	1	0	-1
20230717092500000	786.0	802.0	770.0	784.0	768	16431	59745	1238	33787	104494	789.711989070068	767.388010929932	5.505653659850229	782.3	778.55	776.7666666666667	1.6770639607549385	0.4945472163078706	1.3133267981490473	0.5204670608953144	1	0	-1
20230717093000000	786.0	797.0	772.0	785.0	1424	17855	60127	1925	35712	104353	790.5994588617879	767.500541138212	5.672643906406332	783.9	779.05	777.2333333333333	1.5454286945045363	0.23364194785834144	1.1274128791267177	0.595350925206077	2	0	-1
20230717093500000	791.0	801.0	777.0	787.0	1235	19090	60520	1725	37437	104179	792.3506916806779	767.0493083193222	6.062727658955716	785.2	779.7	777.9	2.1607436020400845	1.9407785809820195	1.527915674714392	0.6091527149810773	1	0	-1
20230717094000000	791.0	801.0	779.0	791.0	617	19707	60663	820	38257	104249	793.8883778782952	767.0116221217049	6.427804187019597	785.9	780.45	778.5	1.9446765390337628	0.48549891263932654	1.6333190251756493	0.6453622959326732	2	0	-1
20230717094500000	795.0	803.0	784.0	791.0	983	20690	60966	1554	39811	104602	796.0914381930684	766.6085618069317	6.876691711054734	787.3	781.35	779.3333333333334	2.2782272820928458	1.6756116889127535	2.055052990696897	0.6878902365426567	0	0	-1
20230717095000000	788.0	799.0	780.0	794.0	804	21494	61158	933	40744	104721	796.7483107143944	767.1516892856057	6.7699499423719685	787.9	781.95	779.9666666666667	1.186616356356497	-1.9623524625224171	1.2442763765252671	0.6726750148902698	0	0	-1
20230717095500000	782.0	794.0	769.0	789.0	1054	22548	61635	1408	42152	104875	796.7947585060672	767.7052414939328	6.652985962875785	787.1	782.25	780.2666666666667	0.2605346445949973	-2.2043040551545983	-0.17171236905235965	0.6754578072049731	2	0	-1
20230717100000000	783.0	796.0	772.0	782.0	522	23070	61602	874	43026	105017	796.6622248400396	768.8377751599604	6.596632137352785	786.8	782.75	780.5333333333333	0.3739281826402655	0.1509563747685256	-0.998969224280744	0.6330217571252262	0	0	-1
20230717100500000	778.0	791.0	769.0	782.0	372	23442	61685	1150	44176	105074	796.5367151470003	769.2632848529996	6.596632137352785	786.6	782.9	780.5333333333333	-0.3840343497386417	-1.5996772855759447	-2.1773892748633825	0.6108601360650776	0	0	-1
20230717101000000	777.0	786.0	768.0	777.0	270	23712	61663	974	45150	105195	795.8654666976655	770.6345333023345	6.621849355647477	785.7	783.25	780.4666666666667	-0.5235194098322598	-0.5010755660859887	-2.9986328738569528	0.598887362317306	2	0	-1
20230717101500000	778.0	786.0	768.0	777.0	332	24044	61682	1568	46718	104823	795.1827457884426	772.0172542115574	6.451528673285288	784.9	783.6	780.6666666666666	-0.4133387297353035	0.34676977585476315	-3.2908490961740853	0.5616555297591963	2	0	-1
20230717103500000	781.0	786.0	771.0	778.0	256	24300	61677	2982	49700	104353	794.0145831133668	774.2854168866331	6.393138683168248	784.4	784.15	780.8333333333334	0.02606961539961992	1.178194063646526	-2.973391585851454	0.5679709202937928	0	0	-1
20230717104000000	780.0	789.0	769.0	778.0	472	24772	61776	1410	51110	104620	793.9014247652824	774.5985752347176	6.373643646559897	783.3	784.25	780.9	-0.141206513873072	-0.07220966159161782	-2.794208389662307	0.5743137467822509	2	0	-1
20230717104500000	782.0	793.0	770.0	781.0	714	25486	61814	1214	52324	104727	793.851030873074	774.4489691269259	6.31057313826037	782.4	784.15	781.1	0.1426177908537923	0.7877349954052821	-2.3218113780089547	0.5686994936546792	0	0	-1
20230717105000000	779.0	785.0	771.0	780.0	219	25705	61902	329	52653	104692	793.9186371906221	774.1813628093778	6.277384451788466	780.8	784.05	781.1666666666666	-0.3451543685601942	-0.8182349941633978	-2.32328222041581	0.5978771192147603	2	0	-1
20230717105500000	780.0	784.0	770.0	779.0	146	25851	61870	454	53107	104462	793.9394944817062	773.9605055182939	6.20832774048965	780.0	783.95	781.3	-0.20939616179113374	0.32080098550457303	-2.1058506017645895	0.5961782525349386	2	0	-1
20230717110000000	782.0	788.0	776.0	780.0	167	26018	61906	344	53451	104373	793.1723697705044	773.9276302294955	6.13052471924984	780.0	783.55	781.5	0.08155908717405552	0.844243874935257	-1.6301783070616755	0.6184626418288218	2	0	-1
20230717110500000	784.0	789.0	779.0	783.0	129	26147	61962	353	53804	104353	793.0098117136096	773.8901882863905	5.937077470345903	780.1	783.45	781.8666666666667	0.3593238161349164	0.9391407543669766	-1.0138657738600085	0.6134488470613941	2	0	-1
20230717111000000	786.0	792.0	780.0	782.0	137	26284	61983	313	54117	104360	793.2341973830254	774.2658026169746	5.840566943561407	780.9	783.75	782.2333333333333	0.6449145610459946	0.9724193162517274	-0.33939998452637443	0.6119191220945742	0	0	-1
20230717111500000	783.0	793.0	773.0	785.0	187	26471	61925	801	54918	104425	793.0318608980147	774.1681391019854	5.381036661792554	781.5	783.6	782.6666666666666	0.061945932407442436	-0.7524125289062479	-0.30124454214156104	0.5925535451007279	2	0	-1
20230717112000000	784.0	791.0	779.0	782.0	362	26833	61909	908	55826	104566	792.870165420088	774.129834579912	4.928488612140643	782.1	783.5	783.1	0.18261176413859476	0.3695329461460324	-0.15268836822298315	0.5695364099228074	2	0	-1
20230717112500000	785.0	789.0	780.0	784.0	60	26893	61919	104	55930	104567	792.7768429814037	774.1231570185964	4.294182110716777	782.5	783.45	783.6	0.32602250298283036	0.5406683558162135	0.05762529685516471	0.6097726957988624	2	0	-1
20230717113000000	786.0	792.0	777.0	785.0	118	27011	61922	347	56277	104517	791.9544274512766	774.4455725487235	4.185158964191867	783.1	783.2	783.8666666666667	0.5097377068794952	0.5750919185235573	0.2954910290596451	0.5937021890107573	2	0	-1
20230717133500000	792.0	802.0	778.0	787.0	816	27827	62023	1197	57474	104387	792.1914763881691	774.3085236118309	4.432706722634476	784.1	783.25	784.1333333333333	1.7746869258228986	2.3391090644770274	1.1756597026377134	0.5907512480491692	0	0	-1
20230717134000000	791.0	799.0	785.0	791.0	731	28558	62268	277	57751	104380	791.0618661996073	775.0381338003926	4.558752265941002	785.3	783.05	784.4666666666667	1.433140682406596	0.20269822499447837	1.5161446589601986	0.599319265107103	0	0	-1
20230717134500000	790.0	796.0	783.0	790.0	61	28619	62270	204	57955	104305	791.4512047318536	774.8487952681463	4.639923371014751	786.3	783.15	784.7333333333333	1.135076216897701	-0.11430168348639239	1.4970619328639918	0.5549851253354794	0	0	-1
20230717135000000	789.0	796.0	785.0	790.0	64	28683	62289	224	58179	104282	792.1602540378444	774.8397459621556	4.605431575867781	787.0	783.5	784.7	0.933680140322077	-0.16969831512175496	1.2501973909429887	0.578573669994992	2	0	-1
20230717135500000	792.0	798.0	786.0	791.0	236	28919	62295	159	58338	104293	793.3622260916243	774.5377739083758	4.784349485562274	787.8	783.95	784.9	1.4840053013321215	1.211920089738723	1.3811965287283465	0.5804312627882012	0	0	-1
20230717140000000	789.0	795.0	788.0	792.0	33	28952	62301	139	58477	104312	793.7412120417133	775.2587879582867	4.749736834815166	788.1	784.5	785.2	0.8000443250131836	-0.6590744499841421	0.9732061123965714	0.5482139551988571	2	0	-1
20230717140500000	792.0	802.0	782.0	791.0	238	29190	62239	472	58949	104312	794.3686621825741	776.1313378174259	4.903060268852505	789.0	785.25	785.4	1.3460980771392117	1.1415553368901146	1.0123688507983832	0.535992473587397	0	0	-1
20230717141000000	790.0	797.0	784.0	792.0	117	29307	62257	256	59205	104253	794.5511493493655	777.1488506506346	4.971474183333909	789.6	785.85	785.5333333333333	0.8984591897591463	-0.31934168962331827	0.6892615178307393	0.4918270911233604	2	0	-1
20230717141500000	791.0	794.0	785.0	790.0	102	29409	62286	235	59440	104211	795.0281334398622	777.6718665601378	5.067214882622076	790.2	786.35	785.7	1.0459394603880352	0.5005203458806621	0.537363157265168	0.5226012645368354	0	0	-1
20230717142000000	788.0	795.0	785.0	791.0	126	29535	62357	321	59761	104232	794.9445103575447	778.5554896424553	4.990657939256773	790.4	786.75	785.6	0.48089851663073385	-0.7711797050337821	-0.011028042407955851	0.548128056019675	0	0	-1
20230717142500000	782.0	790.0	778.0	788.0	205	29740	62363	294	60055	104250	794.9445103575447	778.5554896424553	4.92713574672615	789.4	786.75	785.3	-0.6697603170752194	-2.033031753706185	-1.1620665472558143	0.5766492822900611	2	0	-1
20230717143000000	783.0	787.0	777.0	782.0	135	29875	62418	168	60223	104268	794.5519734279707	779.3480265720294	4.59963766688928	788.6	786.95	784.9	-0.4130760154603528	0.17558269449812933	-1.7343974879538555	0.6105266978317879	0	0	-1
20230717143500000	781.0	792.0	771.0	783.0	351	30226	62592	793	61016	104261	794.4296702484152	779.5703297515848	4.6139883927995395	787.7	787.0	784.6666666666666	-0.794684848446677	-0.5465860149296301	-2.29295615300813	0.5568507557861736	1	0	-1
20230717144000000	781.0	790.0	769.0	783.0	654	30880	62727	953	61969	104407	794.5256187865854	779.3743812134147	4.636689432007375	786.9	786.95	784.6333333333333	-0.7836050670662098	0.029643649383098856	-2.553105286310415	0.5836295713248036	2	0	-1
20230717144500000	783.0	788.0	778.0	782.0	246	31126	62779	374	62343	104338	794.5655071587105	779.2344928412895	4.636689432007375	786.0	786.9	784.6333333333333	-0.35226282831416683	0.8121968591161826	-2.3514899579486013	0.5999699989618528	2	0	-1
20230717145000000	784.0	793.0	773.0	782.0	461	31587	62653	528	62871	104173	794.5614431648172	779.0385568351827	4.47275704186529	785.5	786.8	784.8333333333334	-0.1863131230990904	0.5944996845093065	-1.993294435221965	0.5885087423036389	2	4	-1
20230717145500000	787.0	794.0	782.0	784.0	341	31928	62768	1098	63969	104080	794.5630681604879	779.4369318395121	4.243295365109002	785.0	787.0	785.1666666666666	0.4320541408472696	1.2727153654946737	-1.29592089096877	0.5547140528202285	0	4	-1
20230717150000000	783.0	795.0	775.0	786.0	610	32538	62880	1159	65128	103976	794.6044104932637	779.2955895067364	4.052434110781102	784.3	786.95	785.3333333333334	-0.5757856314371077	-1.0492677833795765	-1.3130082401732879	0.5078102084043321	0	4	-1
20230717210500000	779.0	810.0	747.0	782.0	1349	1349	62629	2961	2961	104191	795.0231714421917	778.2768285578082	4.138706185378335	783.1	786.65	785.2666666666667	-1.5141607995286555	-1.4224009102816115	-1.77401747406322	0.5125348937746811	1	4	-1
20230717211000000	779.0	784.0	773.0	777.0	543	1892	62760	1017	3978	104231	795.3133234714073	777.2866765285926	4.184760712659952	782.2	786.3	785.2333333333333	-1.4895316031991863	-0.11591889872569479	-1.9745168239609603	0.5353359006714348	2	0	-1
20230717211500000	780.0	787.0	770.0	780.0	284	2176	62810	4021	7999	105545	794.7133234713816	776.6866765286185	4.251143636978433	782.0	785.7	785.1666666666666	-1.2153592322133153	0.4217832258645018	-1.8690874663146162	0.5609019287207403	2	0	-1
20230717212000000	784.0	794.0	770.0	780.0	346	2522	62906	1698	9697	105429	794.0511493493655	776.6488506506346	4.101490244072539	782.1	785.35	785.3333333333334	-0.3250850920004748	1.5584638228966303	-1.19026869705909	0.5868555659769464	0	0	-1
20230717212500000	781.0	790.0	776.0	784.0	216	2738	62903	1122	10819	105441	793.5232244549164	776.2767755450835	4.061882431692095	782.1	784.9	785.3666666666667	-1.075035218300893	-0.6877822045125179	-1.0783797725515112	0.5327217104576126	2	0	-1
20230717213000000	783.0	787.0	776.0	783.0	91	2829	62899	996	11815	105257	793.0474848327694	776.1525151672306	4.0381513922420815	782.3	784.6	785.4	-0.5943313578115846	0.7090420681479559	-0.687062420117236	0.5663579846364141	0	0	-1
20230717213500000	782.0	790.0	774.0	782.0	190	3019	62924	965	12780	105064	791.8948701079477	776.3051298920524	4.077035960378841	782.2	784.1	785.3333333333334	-0.8175874252096701	-0.12003264277694188	-0.5224582676973073	0.5758105046347369	0	0	-1
20230717214000000	779.0	791.0	773.0	783.0	271	3290	63003	750	13530	105149	791.3562877718457	775.8437122281543	4.22965719651132	781.7	783.6	785.1	-1.4421972553783762	-0.9487580028560927	-0.7626622548642856	0.5708656147253116	2	0	-1
20230717214500000	783.0	787.0	775.0	780.0	294	3584	63133	407	13937	105214	789.8812703110227	776.4187296889772	4.22965719651132	781.3	783.15	785.1	-0.4964941370974773	1.3515841716912331	-0.3488146920877253	0.5608862573535911	0	0	-1
20230717215000000	781.0	789.0	772.0	783.0	180	3764	63113	368	14305	105238	788.7033324079246	776.6966675920755	4.2895221179054435	781.1	782.7	785.0	-0.9325048082403138	-0.3774951104138832	-0.311731812158059	0.5426508584116451	2	0	-1
20230717215500000	782.0	787.0	777.0	780.0	61	3825	63146	574	14879	105118	786.892197755354	777.607802244646	4.323193264243457	781.4	782.25	784.9	-0.670800452985871	0.38954444696564455	-0.12912519866781258	0.5736280636313232	2	0	-1
20230717220000000	783.0	786.0	779.0	784.0	140	3965	63102	213	15092	105089	785.8470768123101	778.1529231876899	4.331281565541542	781.8	782.0	784.8	-0.4155813868856387	0.5170627047002534	0.13541464309877216	0.5769134493842244	2	0	-1
20230717220500000	784.0	790.0	778.0	783.0	206	4171	63068	520	15612	105204	786.0446165846703	778.1553834153298	4.1209491894734915	782.2	782.1	784.5333333333333	-0.12942002165317737	0.5490114235911469	0.4371323902325932	0.603037152406168	0	0	-1
20230717221000000	783.0	789.0	777.0	783.0	98	4269	63080	488	16100	105101	786.0446165846703	778.1553834153298	3.9491208585653035	782.1	782.1	784.2666666666667	-0.3207464932149039	-0.12633220891685656	0.4900690129214098	0.6275325115842697	0	0	-1
20230717221500000	776.0	789.0	770.0	783.0	330	4599	63083	1266	17366	105165	786.5944704657361	777.105529534264	4.069397989875161	781.6	781.85	783.8	-1.9167454300136515	-2.331932355012983	-0.38262951001290957	0.5943541634199375	0	0	-1
20230717222000000	771.0	780.0	767.0	774.0	202	4801	63065	1120	18486	105245	788.0514923711178	774.6485076288823	4.5563142999578075	780.4	781.35	783.2	-2.677602815967507	-2.1100371907503765	-1.5336071613452626	0.6292062298294034	2	1	-1
20230717222500000	776.0	782.0	766.0	772.0	143	4944	63152	461	18947	105352	788.0427267446702	773.9572732553298	4.429697757434724	779.8	781.0	782.6666666666666	-1.5049935755723778	1.3354222773838822	-1.5188199568730876	0.6539262946800016	2	3	-1
20230717223000000	777.0	785.0	766.0	775.0	160	5104	63127	449	19396	105363	787.7570387645096	773.5429612354903	4.381273280172736	779.6	780.65	782.2666666666667	-1.202085861774641	0.6263619997860382	-1.2812087051335372	0.6253270002670648	2	0	-1
20230717223500000	778.0	783.0	773.0	778.0	54	5158	63141	210	19606	105350	786.7604877867456	773.6395122132545	4.052982440952177	779.1	780.2	781.8	-0.9375811653176596	0.5082591414157418	-0.9134714935098289	0.6227987572818562	0	0	-1
20230717224000000	776.0	784.0	771.0	779.0	151	5309	63187	1072	20678	105942	786.5215815216317	773.1784184783684	3.884441901855258	778.6	779.85	781.3333333333334	-1.3729986103759473	-0.5397330511181497	-0.8642752497823589	0.5897641389539778	0	0	-1
20230717224500000	773.0	782.0	767.0	776.0	64	5373	63203	281	20959	106033	786.8568461048934	772.2431538951065	3.732142667274242	777.7	779.55	780.7333333333333	-2.072089419609825	-1.0949086962050292	-1.1429787301324454	0.6110761604091354	1	0	-1
20230717225000000	773.0	778.0	768.0	773.0	107	5480	63192	440	21399	105906	787.0953808065519	771.4046191934481	3.7299091439634595	776.7	779.25	780.2333333333333	-1.939278693970303	-0.18878078896825443	-1.2270822431901545	0.5900464792153624	1	4	-1
20230717225500000	773.0	778.0	772.0	773.0	39	5519	63183	524	21923	105956	787.1921649766657	770.6078350233342	3.9322032274823004	775.6	778.9	779.9333333333333	-1.763218463602283	-0.024976670232327698	-1.1820086552917424	0.5814443525405641	0	4	-1
20230717230000000	772.0	780.0	764.0	775.0	154	5673	63148	898	22821	105713	786.7640415878346	769.8359584121653	4.1366921836441035	774.5	778.3	779.5666666666667	-1.8291587410308774	-0.3409381589633149	-1.183273485594829	0.579173743096189	2	4	-1
20230718090500000	774.0	783.0	764.0	774.0	909	6582	62926	959	23780	105599	786.5167963673786	769.3832036326215	4.245258793315458	774.3	777.95	779.3333333333334	-1.2563034653461371	0.6285866038801197	-0.8279131344582016	0.5340130749372992	0	4	-1
20230718091000000	772.0	783.0	765.0	776.0	604	7186	62861	781	24561	105653	786.011620056653	768.788379943347	4.430826358843485	774.4	777.4	779.0333333333333	-1.5873637926016835	-0.5582874494182241	-0.7763099321503857	0.5360283496987414	2	0	-1
20230718091500000	773.0	784.0	764.0	772.0	232	7418	62970	1170	25731	106177	785.4934185195248	768.4065814804753	4.495553358597804	774.1	776.95	778.7	-1.267919551905378	0.24372259289253487	-0.5331256031125076	0.5317132018783849	2	0	-1
20230718092000000	776.0	782.0	769.0	773.0	171	7589	63012	842	26573	106363	785.2994117443908	768.3005882556091	4.409711504798874	774.0	776.8	778.4333333333333	-0.5518123647511185	1.089927487167437	0.07387569503173186	0.49862551724332477	0	0	-1
20230718092500000	775.0	787.0	763.0	777.0	190	7779	63017	544	27117	106478	784.4349237706438	768.3650762293562	4.151171186812491	773.7	776.4	778.0333333333333	-0.7307174763039516	-0.10916294782769995	0.36638071988664045	0.47195561580554307	2	0	-1
20230718093000000	779.0	782.0	770.0	776.0	191	7970	63081	426	27543	106431	784.1511145705645	768.4488854294354	4.052571200279315	774.0	776.3	777.9	0.27143261540332897	1.3918612436425493	1.0837735642813886	0.44947397441936243	0	0	-1
20230718093500000	777.0	786.0	770.0	778.0	407	8377	63262	386	27929	106404	783.4655242566	768.6344757433999	4.050377211514448	774.4	776.05	777.8333333333334	-0.2057421543268523	-0.3699243955716228	1.2615888345352158	0.47318025199930835	2	0	-1
20230718094000000	779.0	783.0	773.0	776.0	371	8748	63350	251	28180	106393	782.699087530444	769.000912469556	4.050377211514448	775.0	775.85	777.8333333333334	0.28803901605757076	0.6737297065185173	1.5995518657770331	0.4090721246875423	0	0	-1
20230718094500000	778.0	785.0	774.0	780.0	167	8915	63338	430	28610	106490	781.3972215624525	769.7027784375474	4.03057757096369	775.5	775.55	777.7666666666667	0.057890793372712517	-0.1541707401222681	1.6336241401221412	0.4200862951035087	2	0	-1
20230718095000000	783.0	793.0	770.0	781.0	323	9238	63416	511	29121	106630	781.3972215624525	769.7027784375474	3.982740541665026	776.6	775.55	777.7333333333333	1.32237252504148	1.7595278186261774	2.2375260526823504	0.4193279160843013	0	0	-1
20230718095500000	779.0	789.0	774.0	783.0	93	9331	63453	375	29496	106680	781.7365553090715	769.6634446909286	3.9440531887330774	777.1	775.7	777.6666666666666	0.3380617018914162	-0.9542994359482605	2.013110883171052	0.3594620829168665	1	0	-1
20230718100000000	779.0	785.0	773.0	779.0	292	9623	63491	673	30169	106691	781.8930993431487	770.3069006568513	3.8273866918419537	777.8	776.1	777.5333333333333	0.38320315786039755	-0.10290266578432401	1.787239860030232	0.3781499384850923	2	0	-1
20230718100500000	780.0	794.0	764.0	779.0	671	10294	63710	932	31101	106525	782.3365553091485	770.2634446908514	3.765929131332961	778.5	776.3	777.4666666666667	0.6726980898965093	0.3965804710694759	1.6958587097490048	0.38599268087011807	0	0	-1
20230718101000000	778.0	788.0	769.0	777.0	302	10596	63801	412	31513	106542	782.4253600716459	770.2746399283542	3.7566237797019575	778.7	776.35	777.4333333333333	0.15084466795119894	-0.5397683994969008	1.306792373799048	0.3605901455099521	2	0	-1
20230718101500000	779.0	785.0	773.0	779.0	266	10862	63750	791	32304	106654	782.5449165983146	770.2550834016854	3.6253735439721706	779.1	776.4	777.3	0.4689171969124667	0.3075300137500326	1.1314657701203392	0.36504798359304236	0	0	-1
20230718103500000	778.0	792.0	765.0	780.0	429	11291	63821	808	33112	106859	782.68061485616	770.31938514384	3.5627704575699704	779.0	776.5	777.2	0.22454435656952312	-0.2203700233318984	0.8414485008392594	0.3503965603664543	2	0	-1
20230718104000000	780.0	788.0	774.0	779.0	224	11515	63814	536	33648	106970	782.9908468471347	770.7091531528654	3.4903040300555803	779.3	776.85	777.1333333333333	0.8213229111221652	0.7108418182765254	0.8757366839422458	0.3902471711085617	2	0	-1
20230718104500000	782.0	786.0	775.0	780.0	165	11680	63868	436	34084	106959	783.5641839053641	771.0358160946358	3.4385074281340926	779.6	777.3	777.1	1.4250369098835898	0.8993336743734797	1.1094998184489502	0.38908069913905813	0	0	-1
20230718105000000	780.0	787.0	773.0	779.0	231	11911	63897	680	34764	107154	783.6923505360284	771.6076494639716	3.2401988965014006	779.8	777.65	776.9666666666667	0.9361565231716299	-0.4287306082198539	0.9429656409836296	0.41991569106419296	0	0	-1
20230718105500000	777.0	785.0	771.0	781.0	250	12161	63945	1350	36114	106545	783.3735728734007	772.4264271265993	3.0406505151949896	779.2	777.9	776.7666666666667	0.07673796517137234	-1.034535928795514	0.4044783356318489	0.4476508936314571	1	0	-1
20230718110000000	777.0	781.0	773.0	777.0	162	12323	63958	196	36310	106532	783.2451900832104	772.8548099167895	3.037542866638538	779.0	778.05	776.8	0.06584269219593704	-0.13756053668275503	0.04307050369456744	0.3918231457471883	2	0	-1
20230718110500000	778.0	783.0	771.0	778.0	255	12578	64039	252	36562	106534	782.7443145085504	773.9556854914497	2.8458546851321986	778.9	778.35	777.0333333333333	0.3396753431286996	0.37016201752247585	-0.06086459571653641	0.3989035358929503	0	0	-1
20230718111000000	776.0	783.0	772.0	777.0	155	12733	64135	180	36742	106549	782.3209946349208	774.6790053650792	2.8458546851321986	778.5	778.5	777.0333333333333	-0.3631012288616913	-0.5646973828627456	-0.380739581393805	0.4143848242420296	2	0	-1
20230718111500000	779.0	783.0	773.0	779.0	889	13622	64538	306	37048	106513	782.2982872693985	775.0017127306014	2.8676354952004153	778.6	778.65	777.1	0.6625667743268008	0.9740162269352765	-0.18014870734782976	0.3981421292232605	0	0	-1
20230718112000000	776.0	783.0	774.0	778.0	86	13708	64509	104	37152	106481	782.1698703145178	775.2301296854823	2.869184940400709	778.3	778.7	777.0333333333333	-0.36014873728878144	-0.79103276619849	-0.42925659194015486	0.39196590364746836	1	0	-1
20230718112500000	776.0	783.0	772.0	777.0	213	13921	64455	213	37365	106444	782.2092348927241	774.8907651072758	2.869184940400709	778.1	778.55	777.0333333333333	-0.36014873728878144	-0.1036181730270982	-0.5632839517163799	0.37451047640702917	0	0	-1
20230718113000000	774.0	788.0	767.0	779.0	439	14360	64339	328	37693	106452	782.5182520564468	774.2817479435531	2.827641341393133	777.5	778.4	777.0666666666667	-1.0845316984776516	-0.6704976146479844	-0.8721419522777085	0.4007409412143541	2	0	-1
20230718133500000	777.0	787.0	763.0	774.0	498	14858	64454	1499	39192	106345	782.4521078984322	774.1478921015677	2.7251911247959595	777.0	778.3	777.2	-0.07338934806453982	0.9347371036784549	-0.6342251358018466	0.386768264452061	2	0	-1
20230718134000000	780.0	784.0	769.0	777.0	153	15011	64470	628	39820	106163	782.6142615011698	774.1857384988301	2.654346540215794	777.0	778.4	777.4333333333333	0.9669674354042912	1.2551511976698055	-0.06462692161145267	0.3840696918900552	1	0	-1
20230718134500000	780.0	787.0	772.0	778.0	180	15191	64448	516	40336	106091	781.9849698794216	774.5150301205784	2.491987158875423	777.3	778.25	777.7	0.9229582069908787	0.3065845699354324	0.3002447957270399	0.40239671888848105	0	0	-1
20230718135000000	779.0	786.0	776.0	780.0	270	15461	64421	475	40811	105865	781.9849698794216	774.5150301205784	2.4046251729161914	777.5	778.25	777.8666666666667	0.4713139270512103	-0.21046432420262068	0.38935109108422494	0.3599640100131125	0	0	-1
20230718135500000	778.0	782.0	775.0	780.0	37	15498	64419	474	41285	105870	781.920215047465	774.479784952535	2.1437246921084707	777.5	778.2	778.0666666666667	-0.031098520678580887	-0.31400979025759745	0.3000544580257597	0.36718452789722567	2	0	-1
20230718140000000	782.0	788.0	775.0	780.0	192	15690	64464	349	41634	105965	782.3049968789629	774.295003121037	2.040969268645551	778.1	778.3	778.3666666666667	1.7801999222381801	1.3850601481095026	0.741112146488376	0.4057018196420584	2	0	-1
20230718140500000	783.0	789.0	775.0	782.0	794	16484	64566	420	42054	105817	783.0433283877777	774.0566716122222	2.154065922853802	778.5	778.55	778.6	2.0426487199475596	0.6957948858492548	1.1068695593170246	0.39190283226015876	0	0	-1
20230718141000000	781.0	788.0	774.0	783.0	210	16694	64506	411	42465	105779	783.2662755550396	774.0337244449604	2.08806130178211	779.0	778.65	778.8	1.0536089137432882	-0.455448463035735	1.0208278432324809	0.39286396120123285	0	0	-1
20230718141500000	778.0	788.0	772.0	779.0	225	16919	64456	664	43129	105572	783.2662755550396	774.0337244449604	2.0925794820959345	779.2	778.65	778.7666666666667	-0.3663739768196311	-1.0292892044511768	0.5261556327524064	0.39196248317607396	2	0	-1
20230718142000000	779.0	788.0	773.0	779.0	380	17299	64591	655	43784	105594	783.178209256849	774.0217907431511	2.066935466390333	779.7	778.6	778.8333333333334	0.08063467359128203	0.16862685034210909	0.3106353700183233	0.45198267233308287	2	0	-1
20230718142500000	780.0	788.0	772.0	781.0	632	17931	64531	767	44551	105667	782.8588989435407	774.1411010564593	2.0773915267843845	780.0	778.5	778.8666666666667	0.5455559622348243	0.3964514969682953	0.2806720805243794	0.4667313659934759	2	0	-1
20230718143000000	783.0	790.0	774.0	780.0	912	18843	64772	1461	46012	105787	783.394470465687	773.9055295343129	2.1982316125063397	780.3	778.65	779.0333333333333	1.8044807672218193	1.1439481731611625	0.6232139732490879	0.4799957834965949	2	0	-1
20230718143500000	784.0	790.0	778.0	782.0	424	19267	64756	519	46531	105909	784.21536192418	773.78463807582	2.264705033528404	780.7	779.0	779.0666666666667	2.1783557948149923	0.6087828385547651	0.9245871986903196	0.4924601100702129	2	0	-1
20230718144000000	788.0	793.0	779.0	785.0	342	19609	64849	558	47089	106033	785.983506042633	773.1164939573669	2.774687169554235	781.6	779.55	779.3666666666667	3.1114618714729945	1.5876867430126502	1.5651568814440535	0.44338727684510537	1	0	-1
20230718144500000	788.0	790.0	784.0	787.0	325	19934	64852	325	47414	106056	787.4113857391396	772.6886142608603	3.1763011332190922	782.6	780.05	779.6666666666666	2.6235967510069713	0.40698224642141	1.870639990950614	0.41419434960069446	1	0	-1
20230718145000000	788.0	792.0	782.0	788.0	143	20077	64884	696	48110	106207	788.5309897855453	772.7690102144546	3.5112517552703184	783.2	780.65	779.9333333333333	2.2973763287006737	0.22658945018709484	1.945819837697873	0.41447737440970867	1	4	-1
20230718145500000	788.0	797.0	778.0	786.0	360	20437	64934	430	48540	106238	789.5593143929984	772.6406856070016	3.776535743538279	783.7	781.1	780.2666666666667	2.04773206411861	0.19902831093277587	1.868274086498006	0.3846613558848625	1	4	-1
20230718150000000	788.0	796.0	781.0	787.0	678	21115	64925	980	49520	106203	790.327861844046	773.0721381559541	4.01400326634424	784.4	781.7	780.5666666666667	1.8518503449308852	0.19481740887367413	1.694809777042341	0.3809920669748918	0	4	-1
20230718210500000	784.0	805.0	771.0	797.0	1859	1859	65402	1744	1744	106267	790.3680106434299	773.8319893565701	4.03057757096369	785.0	782.1	780.7666666666667	0.8022009938789679	-1.199059998340932	0.9559147528571001	0.36739867518230596	2	4	-1
20230718211000000	792.0	804.0	774.0	784.0	810	2669	65547	1620	3364	106825	791.461678320528	774.538321679472	4.502468458770391	786.3	783.0	781.1666666666666	2.4060875567559044	2.704711285276471	1.430798008601296	0.3874727885854573	0	2	-1
20230718211500000	789.0	803.0	776.0	792.0	449	3118	65597	929	4293	106821	791.9761566365299	775.2238433634701	4.715930449020639	787.2	783.6	781.4	1.6115589663919496	-0.4043111249103621	1.2343101268379284	0.4160144857875513	0	0	-1
20230718212000000	788.0	798.0	778.0	789.0	724	3842	65805	875	5168	107120	792.414273587174	775.585726412826	4.853406592853679	787.7	784.0	781.6666666666666	1.3049253575125537	-0.22992957466717706	0.8797774556781466	0.41949259701684677	0	0	-1
20230718212500000	785.0	797.0	779.0	789.0	158	4000	65819	817	5985	107167	792.4688807023714	776.0311192976286	4.809250345832382	787.8	784.25	781.9333333333333	0.6376600189516529	-0.915646044105936	0.18749471722913302	0.44568240412566684	2	0	-1
20230718213000000	789.0	792.0	780.0	785.0	179	4179	65811	528	6513	107211	792.846295449143	776.653704550857	4.880801391392833	787.9	784.75	782.3333333333334	1.365895911770375	1.3705205260937137	0.21282733900002615	0.40387814954410656	1	0	-1
20230718213500000	789.0	796.0	780.0	788.0	223	4402	65832	326	6839	107234	792.9707235643266	777.6292764356733	4.9541228621556535	788.0	785.3	782.7	1.2716680985296918	0.3895448782265315	0.1755929975444941	0.40675059469795455	2	0	-1
20230718214000000	791.0	800.0	782.0	789.0	284	4686	65918	338	7177	107220	793.6462016185058	777.8537983814942	5.009324638445119	788.3	785.75	783.2	1.557096128315823	0.9362844850028831	0.3559652224415588	0.41325710082567374	0	0	-1
20230718214500000	788.0	794.0	784.0	791.0	186	4872	65963	643	7820	107172	793.8485667481453	778.1514332518547	5.0182998449009935	788.3	786.0	783.5	0.8967180397903827	-0.6902406686919227	0.024285667637060193	0.40909390011835584	1	0	-1
20230718215000000	788.0	794.0	782.0	787.0	183	5055	65972	430	8250	107145	793.8938716850269	778.8061283149732	4.880915214724932	788.3	786.35	783.9	0.840006396265804	0.05895130613886196	-0.22810019950860472	0.4201893952847679	2	0	-1
20230718215500000	790.0	791.0	784.0	787.0	252	5307	65892	241	8491	107195	793.5975559418089	780.3024440581912	4.771326393735347	788.9	786.95	784.3666666666667	1.1806640058684261	0.8700329032016545	-0.16176529568022868	0.4127249078462413	0	0	-1
20230718220000000	788.0	792.0	787.0	789.0	153	5460	65885	162	8653	107163	792.9641710972941	781.8358289027059	4.40517372592223	788.5	787.4	784.8333333333334	0.7188517102134677	-0.36779650249661905	-0.40931239028094435	0.4273778979387802	1	0	-1
20230718220500000	788.0	798.0	779.0	788.0	567	6027	65941	864	9517	107016	792.2090815370034	783.3909184629965	4.190465367951393	788.4	787.8	785.2	0.6681835438646759	0.10821562684976302	-0.5844142489658868	0.4334216321457854	0	0	-1
20230718221000000	785.0	795.0	780.0	788.0	164	6191	65972	305	9822	106960	791.9447496832728	783.8552503167272	4.078262157123083	788.1	787.9	785.3666666666667	-0.08990757644803563	-0.8639828558679582	-1.0865036948417393	0.4455467705203669	1	0	-1
20230718221500000	785.0	793.0	780.0	786.0	104	6295	65986	370	10192	106972	791.82169213649	784.0783078635101	3.955867653105813	788.1	787.95	785.5333333333333	-0.13482082316747243	-0.014820212164169842	-1.3818399271165824	0.47538799052803155	1	0	-1
20230718222000000	785.0	790.0	781.0	786.0	147	6442	66036	584	10776	107185	791.8792156108901	783.7207843891098	3.7676989735852784	787.7	787.8	785.7333333333333	-0.19463692255528603	0.11491828274740107	-1.5289557391738424	0.4529748984257943	1	0	-1
20230718222500000	785.0	789.0	781.0	786.0	74	6516	66039	183	10959	107171	791.90558456623	783.39441543377	3.487915646278671	787.3	787.65	785.9666666666667	-0.27714737530939243	0.1347402534696494	-1.57197300697679	0.4377143587525204	2	0	-1
20230718223000000	787.0	792.0	782.0	784.0	103	6619	66045	248	11207	107152	791.86145515055	783.33854484945	3.413046862978721	786.9	787.6	786.1333333333333	0.2539275613433256	0.8343857584382951	-1.2886347945584182	0.41914291924904684	2	0	-1
20230718223500000	788.0	792.0	782.0	788.0	79	6698	66060	237	11444	107152	791.86145515055	783.33854484945	3.3778691508109078	786.9	787.6	786.3	0.5032758594547498	0.6244562334227859	-0.9402946162019523	0.3901615635325762	1	0	-1
20230718224000000	788.0	796.0	782.0	789.0	64	6762	66050	544	11988	107146	791.86145515055	783.33854484945	3.2427697352040834	786.9	787.6	786.5333333333333	0.452288255544112	0.2598160033908185	-0.694965237147787	0.40244097953932084	2	0	-1
20230718224500000	789.0	792.0	783.0	787.0	229	6991	66099	602	12590	106988	791.8135842365166	783.8864157634835	2.8559878617855965	786.8	787.85	786.9	0.735297242715548	0.5524133099458989	-0.39784230140685883	0.3912489820352049	0	0	-1
20230718225000000	786.0	793.0	783.0	789.0	145	7136	66119	215	12805	106954	791.0982389998866	784.0017610001133	2.459448899426229	786.6	787.55	787.1333333333333	-0.460807839348776	-0.7803743796163546	-0.5934664028465155	0.4084849928538823	1	4	-1
20230718225500000	786.0	789.0	782.0	786.0	40	7176	66116	96	12901	106956	790.9440090293417	783.8559909706582	2.086996778999804	786.4	787.4	787.3333333333334	-0.638876564999958	0.013695990158258491	-0.70342124850105	0.4196664485529281	0	4	-1
20230718230000000	785.0	788.0	783.0	785.0	82	7258	66096	241	13142	106874	790.9310324638359	783.5689675361641	1.9765289440498126	786.4	787.25	787.4	-1.214249863238781	-0.21329124697969268	-0.8799483291745369	0.4355093206994609	2	4	-1
20230719090500000	786.0	797.0	773.0	785.0	981	8239	66280	1075	14217	106950	790.8832945734779	783.716705426522	1.8926759422104524	786.5	787.3	787.4666666666667	-0.7749169490439974	0.432903589408088	-0.8316715228697151	0.47455706816049964	0	4	-1
20230719091000000	785.0	790.0	779.0	786.0	313	8552	66220	975	15192	106955	790.7276714293998	783.4723285706002	1.9405039437103848	786.5	787.1	787.3666666666667	-1.2196144585727744	-0.14924301854493774	-0.8983978618211088	0.4870992208987984	0	0	-1
20230719091500000	783.0	790.0	776.0	785.0	475	9027	66309	518	15710	106933	790.7293765409298	782.8706234590701	2.08806130178211	786.3	786.8	787.2	-2.0114351989644397	-0.6022364002852897	-1.1592957234136798	0.46739272345810146	1	0	-1
20230719092000000	783.0	793.0	771.0	784.0	318	9345	66310	773	16483	107095	790.1629775444651	782.6370224555349	2.213343373471204	785.9	786.4	787.0333333333333	-1.8222808903833998	-0.006313856537581198	-1.2703069137985323	0.46789226127249384	0	0	-1
20230719092500000	781.0	787.0	777.0	782.0	392	9737	66466	623	17106	107268	790.4077517139258	781.6922482860741	2.4549270186029295	785.2	786.05	786.8	-2.3625956926820035	-0.611883430175884	-1.5339280190340259	0.41528616178551137	2	0	-1
20230719093000000	782.0	789.0	774.0	782.0	638	10375	66666	1111	18217	107093	790.3489129150166	781.1510870849834	2.589723279940671	784.6	785.75	786.6	-1.7762515538360555	0.30903641951034044	-1.4929804940209341	0.4041909477566933	1	0	-1
20230719093500000	782.0	789.0	775.0	781.0	411	10786	66616	538	18755	106948	789.7895945760805	780.9104054239195	2.679966832298904	783.9	785.35	786.5333333333333	-1.6915632233569704	0.11717191970307247	-1.3875143109426817	0.38651831683260984	0	0	-1
20230719094000000	780.0	788.0	774.0	781.0	508	11294	66719	634	19389	106759	789.7863209157028	780.1136790842972	2.729265265394496	783.3	784.95	786.1333333333333	-2.247247056231742	-0.608758937017426	-1.4992460138739927	0.3732727596250609	0	0	-1
20230719094500000	778.0	790.0	765.0	780.0	896	12190	66602	1436	20825	106540	789.944542747079	778.9554572529211	3.040650515194989	782.5	784.45	785.7666666666667	-2.554277983561223	-0.7511539062508342	-1.7378389015432982	0.39490140934724344	0	0	-1
20230719095000000	777.0	784.0	768.0	777.0	530	12720	66583	661	21486	106391	790.4210281745034	777.6789718254965	3.39214779552228	781.7	784.05	785.4	-2.4763071971947057	-0.4560853959879176	-1.9118422808794224	0.40272587020440137	0	0	-1
20230719095500000	776.0	783.0	772.0	777.0	318	13038	66697	1414	22900	106181	790.8498275841285	776.3501724158715	3.789019222261437	780.7	783.6	785.1	-2.401676915898247	-0.42674580042245597	-2.031883183913652	0.4003188323309468	0	0	-1
20230719100000000	773.0	783.0	769.0	777.0	280	13318	66735	1430	24330	106084	791.5556998544938	774.4443001455062	4.294828932047883	779.5	783.0	784.5666666666667	-2.6931612061091896	-1.1346223649130824	-2.3624482911977815	0.37098669022069314	2	3	-1
20230719100500000	775.0	788.0	761.0	774.0	435	13753	66788	1838	26168	106032	791.6760557975737	773.3239442024263	4.5412920334782845	778.7	782.5	784.1	-2.003835017196662	0.4515414722490177	-2.1640759830919305	0.3639086401238136	2	0	-1
20230719101000000	781.0	791.0	768.0	776.0	1473	15226	66813	1822	27990	106027	791.15767827061	773.2423217293901	4.386975673007038	778.5	782.2	783.7666666666667	-0.6306546634598156	2.118600355715274	-1.1291012790631152	0.37119546395775216	0	0	-1
20230719101500000	780.0	787.0	773.0	781.0	321	15547	66844	815	28805	106215	790.3930204235947	773.2069795764052	4.364630568559039	778.4	781.8	783.5	-0.8019006293940492	0.02959372498708753	-0.5148893316523111	0.35245729229896733	0	0	-1
20230719103500000	775.0	789.0	768.0	779.0	475	16022	66891	2725	31530	105360	789.7354528127503	772.5645471872497	4.538232646698002	777.7	781.15	783.0666666666667	-1.7774907755194065	-1.6985493473765179	-0.7059690994499359	0.3707969803035899	1	0	-1
20230719104000000	775.0	787.0	762.0	775.0	369	16391	66973	1011	32541	105130	788.6347419018414	772.2652580981587	4.572988325178867	777.0	780.45	782.5666666666667	-1.6546437752759313	-0.2997502678180817	-0.7519877256845593	0.3532131580227497	0	0	-1
20230719104500000	770.0	780.0	764.0	774.0	240	16631	67052	831	33372	104886	788.600418984625	770.699581015375	4.983193977984624	776.0	779.65	781.9666666666667	-2.4014049462121143	-1.9344746389681655	-1.3411351668331504	0.38119463969892015	2	1	-1
20230719105000000	772.0	776.0	769.0	772.0	99	16730	67065	308	33680	104815	787.9937823945536	769.9062176054465	5.161933315682754	775.4	778.95	781.4333333333333	-1.8274806659499747	0.1910735988683918	-1.3433171257576477	0.4221384359047124	0	0	-1
20230719105500000	771.0	781.0	761.0	772.0	427	17157	67278	362	34042	104909	787.4776757636962	769.0223242363038	5.443548679145087	774.8	778.25	780.9666666666667	-1.8309134820177577	-0.49467791102832365	-1.357330406349746	0.4293804931528664	2	0	-1
20230719110000000	776.0	784.0	766.0	770.0	775	17932	67459	1743	35785	105071	786.3027773266879	769.1972226733121	5.460972644339304	774.8	777.75	780.6666666666666	-0.8545486254182154	1.515886230871439	-0.6091191364262398	0.445707976250384	2	3	-1
20230719110500000	777.0	780.0	770.0	776.0	273	18205	67445	593	36378	105153	785.2309897855454	769.4690102144547	5.438136935875496	775.2	777.35	780.4	-0.6252141202201273	0.5220961893071719	0.06846424083373037	0.42083057648525996	2	0	-1
20230719111000000	779.0	782.0	770.0	776.0	138	18343	67427	220	36598	105098	784.6406608520433	769.6593391479566	5.375251932080331	775.6	777.15	780.2	-0.2232453502017758	0.7427289792564647	0.7937386711663033	0.41762074609672817	2	0	-1
20230719111500000	780.0	786.0	771.0	779.0	345	18688	67244	342	36940	105054	784.1274118724691	769.8725881275309	5.22483386232413	775.5	777.0	779.9666666666667	0.006379788183059195	0.4660706346836014	1.3814404147263133	0.4311876779558652	1	0	-1
20230719112000000	780.0	783.0	776.0	779.0	155	18843	67295	180	37120	105018	783.9778019323019	769.9221980676982	5.007660797884244	775.5	776.95	779.7	0.059908211060682406	0.08720572693342829	1.721322056967578	0.41631371524387767	0	0	-1
20230719112500000	777.0	785.0	773.0	778.0	299	19142	67343	331	37451	104860	783.3362640092176	770.0637359907824	4.78423336480244	775.7	776.7	779.3333333333334	-0.48771311000414036	-1.044925156721505	1.501228485913595	0.426493780582204	2	0	-1
20230719113000000	779.0	784.0	776.0	779.0	150	19292	67368	244	37695	104801	782.8261453138156	770.2738546861843	4.43471156521669	776.1	776.55	779.0	0.0	0.4918392916377882	1.5764460002790415	0.40180111879689095	2	0	-1
20230719133500000	780.0	785.0	775.0	778.0	450	19742	67364	337	38032	104733	782.8261453138156	770.2738546861843	4.245782220824174	777.1	776.55	778.8	0.28263343185960826	0.4259016634661464	1.7015873888693998	0.3961300120766914	0	0	-1
20230719134000000	779.0	789.0	767.0	782.0	240	19982	67411	476	38508	104611	782.9371918070769	770.2628081929231	4.03057757096369	777.8	776.6	778.5666666666667	0.10751147340644596	-0.2763830033869098	1.5923110554359292	0.40728792584493384	0	0	-1
20230719134500000	778.0	783.0	773.0	780.0	272	20254	67399	204	38712	104573	783.0147466564068	770.2852533435931	3.8499639247949093	778.5	776.65	778.3333333333334	-0.08658089785896582	-0.4114102830580163	1.3382054866069617	0.4237431602084287	2	0	-1
[truncated: 3,144 more rows]
