# Supplementary material for: An LSTM-based optimization algorithm for enhancing quantitative arbitrage trading
Source: PeerJ Comput Sci. 2024 Jul 8;10:e2164. doi: 10.7717/peerj-cs.2164 (PMC11323094; doi:10.7717/peerj-cs.2164)
Supplement: Supplemental Information 2 — This must be run on the JoinQuant platform. [file peerj-cs-10-2164-s002.py]

# -*- coding: utf-8 -*-
# Runs on the JoinQuant platform (https://www.joinquant.com).
# Code for cointegration uses some open source code.

# Parameters
x_code = "RB1901.XSGE"      # asset x
y_code = "RB1902.XSGE"      # asset y
number_of_bars = 250        
#boundary_distance = 0.75    
profit_stop_distance = 0    
loss_stop_distance = 0      
p_value_threshold = 0.10    
p_value_defualt = 0.10      
prev_status = False         
signals = {}                
coint_broken_times = 0      


import logging
import numpy as np
import pandas as pd
from sklearn.base import BaseEstimator
from sklearn.base import TransformerMixin
from sklearn.decomposition import PCA
from sklearn.linear_model import LinearRegression
from sklearn.utils.validation import check_array
from sklearn.utils.validation import check_is_fitted
from statsmodels.tsa.stattools import coint
from statsmodels.tsa.adfvalues import mackinnoncrit
from statsmodels.tsa.adfvalues import mackinnonp
from statsmodels.tsa.stattools import adfuller
from jqdata import *


# Trading function
def pair_trading(context):
	"""
Generate signals and initiate trades
If the trading period is minutes, this function should be initiated once every minute
Context is the context used by JoinQuant.
	"""


	global prev_status
	global signals
	global coint_broken_times

	x = history(number_of_bars, '1m', 'close', g.code_X)
	y = history(number_of_bars, '1m', 'close', g.code_Y)


	X = np.array([x.iloc[:, 0], y.iloc[:, 0]]).T
	coint = CointAnalysis()
	coint.test(X, stat_pvalue=p_value_defualt)

	coint_status = coint.pvalue_ < p_value_threshold


	if prev_status and not coint_status:


		if g.code_Y in context.portfolio.long_positions:
			order_target(g.code_Y, 0, side='long')
		if g.code_X in context.portfolio.long_positions:
			order_target(g.code_X, 0, side='long')
		if g.code_Y in context.portfolio.short_positions:
			order_target(g.code_Y, 0, side='short')
		if g.code_X in context.portfolio.short_positions:
			order_target(g.code_X, 0, side='short')

		prev_status = False


		signals['z'] = np.nan
		signals['xcoef'] = np.nan
		signals['ycoef'] = np.nan
		signals['mean'] = np.nan
		signals['std'] = np.nan
		signals['z upper limit'] = np.nan
		signals['z lower limit'] = np.nan

	
	if coint_status:

		coint1 = CointAnalysis().fit(X)
		signals['xcoef'] = coint1.coef_[0]
		signals['ycoef'] = coint1.coef_[1]
		signals['mean'] = coint1.mean_
		signals['std'] = coint1.std_


		boundary_distance = optimal_boundary_distance(x, y)


		signals['z upper limit'] = signals['mean'] + boundary_distance * signals['std']
		signals['z lower limit'] = signals['mean'] - boundary_distance * signals['std']


		signals['z'] = signals['xcoef'] * x.iloc[-1, 0] + signals['ycoef'] * y.iloc[-1, 0]


		if not context.portfolio.positions:
			if signals['z'] < signals['z lower limit']:
				#log.info(context.portfolio.available_cash)
				log.info(f"优化距离是 {boundary_distance}.")
				order_value(g.code_Y, context.portfolio.available_cash/2, side='long')
				order_value(g.code_X, context.portfolio.available_cash, side='short')
			elif signals['z'] > signals['z upper limit']:
				#log.info(context.portfolio.available_cash)
				log.info(f"优化距离是 {boundary_distance}.")
				order_value(g.code_X, context.portfolio.available_cash/2, side='long')
				order_value(g.code_Y, context.portfolio.available_cash, side='short')
		elif g.code_Y in context.portfolio.long_positions:
			if signals['z'] > signals['mean'] - profit_stop_distance * signals['std']:
				order_target(g.code_Y, 0, side='long')
				order_target(g.code_X, 0, side='short')

		elif g.code_X in context.portfolio.long_positions:
			if signals['z'] < signals['mean'] + profit_stop_distance * signals['std']:
				order_target(g.code_X, 0, side='long')
				order_target(g.code_Y, 0, side='short')

	prev_status = coint_status


def optimal_boundary_distance(x, y):
	mean_dis = np.arange(0.5, 3.1, 0.1)
	trade_cnt = np.zeros(26)
	for i in range(number_of_bars):
		z = signals['xcoef'] * x.iloc[i, 0] + signals['ycoef'] * y.iloc[i, 0]
		for j in range(26):
			if z < signals['mean'] - mean_dis[j] * signals['std'] or z > signals['mean'] + mean_dis[j] * signals['std']:
				trade_cnt[j] += 1
	log.info(trade_cnt)
	log.info(mean_dis * trade_cnt)
	index = np.argmax(mean_dis * trade_cnt)
	return mean_dis[index] + 0.1


## Initialize function, set benchmarks, etc.
def initialize(context):
	set_benchmark('000300.XSHG')
	set_option('use_real_price', True)

	g.code_X = x_code
	g.code_Y = y_code

	set_subportfolios([SubPortfolioConfig(cash=context.portfolio.starting_cash, type='futures')])

	set_order_cost(OrderCost(open_commission=0.0001, close_commission=0.0001,close_today_commission=0.0001),type='futures')
	set_option('futures_margin_rate', 0.15)

	set_slippage(StepRelatedSlippage(1))


	# Run before the market opens
	run_daily(before_market_open, time='08:30', reference_security='CU9999.XSGE')
	# Run at market open.
	run_daily(market_open, time='every_bar', reference_security='CU9999.XSGE')
	# 收盘后运行
	run_daily(after_market_close, time='11:30', reference_security='CU9999.XSGE')
    # 12:30~15：30
	run_daily(before_market_open, time='12:30', reference_security='CU9999.XSGE')
	# Run at market open.
	run_daily(market_open, time='every_bar', reference_security='CU9999.XSGE')
	# Run after the market closes.
	run_daily(after_market_close, time='15:30', reference_security='CU9999.XSGE')
    # 21:00~23:00
	run_daily(before_market_open, time='21:00', reference_security='CU9999.XSGE')
	
	run_daily(market_open, time='every_bar', reference_security='CU9999.XSGE')

	run_daily(after_market_close, time='23:00', reference_security='CU9999.XSGE')


## Run function before market open.
def before_market_open(context):
	global prev_status
	global signals

	#Output running time.
	log.info('函数运行时间(before_market_open)：' + str(context.current_dt.time()))

	# Initialize.
	prev_status = False

	signals['z'] = np.nan
	signals['xcoef'] = np.nan
	signals['ycoef'] = np.nan
	signals['mean'] = np.nan
	signals['std'] = np.nan
	signals['z upper limit'] = np.nan
	signals['z lower limit'] = np.nan

## Run function at market open.
def market_open(context):
	pair_trading(context)


## Run function after market close.
def after_market_close(context):
	pass
	

def aeg_pca(X0, X1, trend):
	__sqrteps = np.sqrt(np.finfo(np.double).eps)

	# Compute residual
	if trend == "nc":
		# pseudo PCA from origin
		rms0 = rms(X0)
		rms1 = rms(X1)
		residual = X0 / rms0 - X1 / rms1
		collinearity = 1.0 - residual.std() / (X0 / rms1 + 1 / rms0).std()
	if trend == "c":
		X = np.array([X0, X1]).T
		pca = PCA(n_components=2).fit(X)
		residual = pca.transform(X)[:, 1]  # PC1
		collinearity = pca.explained_variance_ratio_[0]

	# Get ADF statistics
	if collinearity < 1.0 - __sqrteps:
		adf_stat = adfuller(residual, regression="nc")[0]
	else:
		adf_stat = -np.inf

	# Get pvalue
	pvalue = mackinnonp(adf_stat, regression=trend, N=1)

	# Get critical values
	if trend == "nc":
		crit = [np.nan, np.nan, np.nan]
	if trend == "c":
		crit = mackinnoncrit(N=1, regression=trend, nobs=X0.shape[0] - 1)

	return adf_stat, pvalue, crit


def rms(array):
	"""Return root-mean square."""
	return np.sqrt(array.mean() ** 2 + array.std() ** 2)


def check_shape(X, n_features=None):
	if n_features is not None and X.shape[1] != n_features:
		raise ValueError(f"X.shape[1] should be {n_features}")
	return X


class StationarityTester:
	def __init__(self, method="ADF", regression="c"):
		self.method = method
		self.regression = regression

	@property
	def null_hypothesis(self):
		if self.method == "ADF":
			return "unit-root"

	def pvalue(self, x):
		if self.method == "ADF":
			if self.regression in ("c", "nc", "ct", "ctt"):
				_, pvalue, _, _, _, _ = adfuller(x, regression=self.regression)
				return pvalue
			else:
				raise ValueError(f"Invalid regression: {self.regression}")
		else:
			raise ValueError(f"Invalid method: {self.method}")

	def is_stationary(self, x, pvalue=0.05):
		if self.null_hypothesis == "unit-root":
			return self.pvalue(x) < pvalue


class CointAnalysis(BaseEstimator, TransformerMixin):
	def __check_params(self):
		if self.method not in ("AEG",):
			raise ValueError(f"Invalid method: {self.method}.")
		if self.axis not in ("0", "1", "PCA"):
			raise ValueError(f"Invalid axis: {self.axis}.")
		if self.trend not in ("c", "nc"):
			raise ValueError(f"Invalid trend: {self.trend}.")

	def __init__(
			self, method="AEG", axis="0", trend="c", adjust_mean=True,
			adjust_std=True
	):
		self.method = method
		self.axis = axis
		self.trend = trend
		self.adjust_mean = adjust_mean
		self.adjust_std = adjust_std

	def fit(self, X, y=None):
		self.__check_params()
		X = check_array(X)
		X = check_shape(X, n_features=2)

		if self.axis in ("0", "1"):
			if self.axis == "0":
				X, y = X[:, 0].reshape(-1, 1), X[:, 1]
			if self.axis == "1":
				X, y = X[:, 1].reshape(-1, 1), X[:, 0]

			if self.trend == "c":
				fi = True  # fit intercept
			if self.trend == "nc":
				fi = False

			reg = LinearRegression(fit_intercept=fi).fit(X, y)

			if self.axis == "0":
				coef_ = np.array([-reg.coef_[0], 1.0])
			if self.axis == "1":
				coef_ = np.array([1.0, -reg.coef_[0]])

			mean_ = getattr(reg, "intercept_", 0.0)
			std_ = (y - reg.predict(X)).std()

		if self.axis == "PCA":
			if self.trend == "c":
				pca = PCA(n_components=2).fit(X)
				coef_ = pca.components_[1]
				mean_ = pca.mean_.dot(coef_)
				std_ = np.sqrt(pca.explained_variance_[1])
			if self.trend == "nc":
				# This is pseudo-PCA, without adjusting the origin to the
				# center of samples.
				rms0 = rms(X[:, 0])
				rms1 = rms(X[:, 1])
				coef_ = np.array([1 / rms0, -1 / rms1])
				mean_ = 0.0
				std_ = X.dot(coef_).std()

		self.coef_ = coef_
		self.mean_ = mean_
		self.std_ = std_

		return self

	def transform(self, X):
		check_is_fitted(self, ["coef_", "mean_", "std_"])
		X = check_array(X)
		X = check_shape(X, n_features=2)

		spread = X.dot(self.coef_)

		if self.adjust_mean:
			spread -= self.mean_
		if self.adjust_std:
			if not self.std_ < 10e-10:
				spread /= self.std_
			else:
				raise RuntimeWarning(
					"Did not normalize the spread " "because std < 10e-10."
				)

		return spread

	def test(self, X, stat_method="ADF", stat_pvalue=0.05):
		self.__check_params()
		X = check_array(X)
		X = check_shape(X, n_features=2)

		# Stationarity test
		stat = StationarityTester(method=stat_method, regression="c")
		if stat.is_stationary(X[:, 0], stat_pvalue) or stat.is_stationary(
				X[:, 1], stat_pvalue
		):
			stat_, pvalue_, crit_ = np.nan, np.nan, (np.nan) * 3

			self.stat_ = stat_
			self.pvalue_ = pvalue_
			self.crit_ = crit_

			return self

		# Cointegration test
		if self.axis in ("0", "1"):
			if self.axis == "0":
				X0, X1 = X[:, 0], X[:, 1]
			if self.axis == "1":
				X0, X1 = X[:, 1], X[:, 0]

			if self.method == "AEG":
				stat_, pvalue_, crit_ = coint(X0, X1, trend=self.trend)

		if self.axis == "PCA":
			X0, X1 = X[:, 0], X[:, 1]

			if self.method == "AEG":
				stat_, pvalue_, crit_ = aeg_pca(X0, X1, trend=self.trend)

		self.stat_ = stat_
		self.pvalue_ = pvalue_
		self.crit_ = crit_

		return self
