# Supplementary material for: An LSTM-based optimization algorithm for enhancing quantitative arbitrage trading
Source: PeerJ Comput Sci. 2024 Jul 8;10:e2164. doi: 10.7717/peerj-cs.2164 (PMC11323094; doi:10.7717/peerj-cs.2164)
Supplement: Supplemental Information 3 [file peerj-cs-10-2164-s003.py]

import torch
import torch.nn as nn
import torch.optim as optim
import numpy as np
import pandas as pd
from torch.utils.data import DataLoader, Dataset
import torch.nn.functional as F
from sklearn import preprocessing
from torchinfo import summary
from math import floor
from matplotlib import pyplot as plt


# Prepare data loader
class CustomDataset(Dataset):
    def __init__(self, X_data, Y_data):
        self.features = X_data
        self.labels = Y_data

    # magic method
    def __len__(self):
        return len(self.features)

    def __getitem__(self, idx):
        features = torch.tensor(self.features[idx]).to(torch.float32)
        labels = torch.tensor(self.labels[idx]).to(torch.long)
        return features ,labels

batch_size = 64
x_data = pd.read_csv('data.csv')

x_data = x_data.dropna()
column = x_data.columns
x_data = pd.DataFrame(x_data , columns =column[1:-2] )

len_data = 50
close_data = []
for i in range(len(x_data)-len_data-1):
    close_data.append(x_data.iat[i+len_data,0])

print(len(close_data))


# Normalize the data
column = x_data.columns
x_data1 = pd.DataFrame(x_data , columns =column[:-1] )
x_data2 = pd.DataFrame(x_data , columns = [column[-1]])
print(x_data1.head())
print(x_data2.head())

min_max_scaler = preprocessing.MinMaxScaler()
min_max_scaler.fit(x_data1)
df0=min_max_scaler.fit_transform(x_data1)
column = x_data1.columns
x_data = pd.DataFrame(df0, columns=column)
x_data['status'] = x_data2


print(x_data.head())

print(x_data.status.unique())
print(x_data.status.value_counts())


print(x_data.dtypes)

x_data = x_data.values


data = []
for i in range(len(x_data)-len_data-1):
    data.append(x_data[i:i+len_data+1,:])

data = np.array(data)

print(data.shape)


data_x =np.copy(data[:,:,:-1])
"""
for i in data_x:
    i[-1,-1] = 1
"""
print(data_x)

data_y =np.copy(data[:,-1,-1])
print(data_y)


print(data_x.shape)
print(data_y.shape)

train_x =data_x[:floor(len(data_x)*0.8)]
train_y =data_y[:floor(len(data_y)*0.8)]

text_x = data_x[floor(len(data_x)*0.8):]
text_y = data_y[floor(len(data_y)*0.8):]
close_data = close_data[floor(len(data_y)*0.8):]

print(train_x.shape ,train_y.shape)
print(len(text_x)  ,len(text_y) ,len(close_data))

train = CustomDataset(train_x, train_y)
text = CustomDataset(text_x ,text_y)

train_d = DataLoader(train, batch_size=batch_size, shuffle=True)
text_d = DataLoader(text, batch_size=batch_size, shuffle=False)

train_x_tensor = torch.from_numpy(train_x)
train_y_tensor = torch.from_numpy(train_y)

print(train_x_tensor.shape , train_y_tensor.shape)


class Net(nn.Module):
    def __init__(self, hidden_size,num_layers,output_size):
        super(Net, self).__init__()
        self.rnn = nn.LSTM(train_x.shape[-1],
                           hidden_size,
                           num_layers,
                           batch_first=True)
        self.fc1 = nn.Linear(hidden_size, 64)
        self.fc2 = nn.Linear(64, output_size)

    def forward(self, inputs):
        out , (hn ,cn)= self.rnn(inputs)
        #print(s_o.shape)
        s_o = hn[-1]
        #s_o = s_o[-1]
        s_o =F.dropout(F.relu(s_o),0.2)
        x = F.dropout(F.relu(self.fc1(s_o)),0.2)
        x = self.fc2(x)
        x = torch.softmax(x,dim=1)
        return torch.squeeze(x)

hidden_size = 128
num_layers = 2
output_size = 3

model = Net(hidden_size ,num_layers,output_size)
# Output model size
print(summary(model))
criterion = nn.CrossEntropyLoss()  # Cross entropy loss function
opt = optim.Adam(model.parameters(), lr=0.0001)  


device = 'cuda' if torch.cuda.is_available() else 'cpu'

def train(dl , model ,loss_fn ,optimizer):
    size = len(dl.dataset)
    num_batches = len(dl)

    train_loss , correct = 0 ,0
    model.train()
    for x ,y in dl:
        x,y = x.to(device) ,y.to(device)
        pred = model(x)
        if pred.shape[0] != y.shape[0]:
            pred = torch.unsqueeze(pred, 0)
        #print("train")
        #print(pred)
        loss = loss_fn(pred ,y)
        optimizer.zero_grad()
        loss.backward()
        optimizer.step()
        with torch.no_grad():
            correct += (pred.argmax(1) == y).type(torch.float).sum().item()
            train_loss += loss.item()
    correct /= size
    train_loss /= num_batches
    return  correct ,train_loss


def test(test_dl , model ,loss_fn ):
    size = len(test_dl.dataset)
    num_batches = len(test_dl)

    test_loss , correct = 0 ,0
    model.eval()
    with torch.no_grad():
        for x ,y in test_dl:
            x,y = x.to(device) ,y.to(device)
            pred = model(x)
            if pred.shape[0] != y.shape[0]:
                pred = torch.unsqueeze(pred ,0)
            #print(pred.shape ,y.shape)
            #print("test:")
            #print(pred)
            loss = loss_fn(pred ,y)
            correct += (pred.argmax(1) == y).type(torch.float).sum().item()
            test_loss += loss.item()
    correct /= size
    test_loss /= num_batches
    return  correct ,test_loss

def fit(epochs , train_dl , test_dl , model ,loss_fn ,opt):
    train_loss = []
    train_acc = []
    test_loss = []
    test_acc =[]

    for epoch in range(epochs):
        epoch_acc , epoch_loss = train(train_dl , model ,loss_fn ,opt)
        epoch_test_acc, epoch_test_loss = test(test_dl, model, loss_fn)

        train_acc.append(epoch_acc)
        train_loss.append(epoch_loss)
        test_acc.append(epoch_test_acc)
        test_loss.append(epoch_test_loss)

        template = ('epoch:{:2d} ,train_loss:{:.5f}, train_acc:{:.2f},test_loss:{:.5f} , test_acc:{:.2f}')

        print(template.format(epoch , epoch_loss ,epoch_acc*100 ,epoch_test_loss ,epoch_test_acc*100))

    print("Done")

    return train_loss ,train_acc ,test_loss , test_acc


epochs = 10

train_loss ,train_acc ,test_loss , test_acc =fit(epochs,train_d ,text_d ,model ,criterion ,opt)

"""


np_status_y = np.array(status_y)
np_x = np.array([i for i in range(len(status_y))])
np_close = np.array(close_data)
plt.figure(figsize = (100, 15))
plt.plot(np_x,close_data, c = 'grey')
for i in range(3):
    mark = np_status_y == i
    color = 'red'
    if i == 0:
        color = 'blue'
    elif i == 1:
        color = 'grey'
    elif i == 2:
        color = 'red'
    else:
        color = 'black'
    plt.plot(np_x[mark],np_close[mark],'x',c=color)


"""


def print_lstm():
    model.eval()
    status_y = []
    with torch.no_grad():
        for x, y in text_d:
            x, y = x.to(device), y.to(device)
            pred = model(x)
            if pred.shape[0] != y.shape[0]:
                pred = torch.unsqueeze(pred, 0)
            correct = pred.argmax(1).tolist()
            status_y.extend(correct)
    print(status_y)
    print(len(status_y))


print_lstm()
torch.save(model, '.\\.model.pt')
